# Supplementary material for: (4-tert-Butyl­phenyl)­acetic acid
Source: Acta Crystallogr Sect E Struct Rep Online. 2008 Sep 20;64(Pt 10):o1971. doi: 10.1107/S160053680802802X (PMC2959347; doi:10.1107/S160053680802802X)
Supplement: Supplementary file 1 [file e-64-o1971-sup1.cif]

##############################################################################
###                                                                        ###
###        Electronic paper (Acta Crystallographica Section E)             ###
###                                                                        ###
##############################################################################
#                                                                            #
# This CIF contains the data in a paper accepted for publication in Acta     #
# Crystallographica Section E. It conforms to the requirements of Notes      #
# for Authors for Section E, and has been peer reviewed under the auspices   #
# of the IUCr Commission on Journals.                                        #
#                                                                            #
# Full details of the Crystallographic Information File format               #
# are given in the paper "The Crystallographic Information File (CIF):       #
# a New Standard Archive File for Crystallography" by S. R. Hall, F. H.      #
# Allen and I. D. Brown [Acta Cryst. (1991), A47, 655-685].                  #
#                                                                            #
# The current version of the core CIF dictionary is obtainable from          #
# ftp://ftp.iucr.org/pub/cif_core.dic. The current version number is 2.4.    #
#                                                                            #
# Software is freely available for graphical display of the structure(s) in  #
# this CIF.  For information consult the CIF home page http://www.iucr.org/  #
# cif/home.html                                                              #
#                                                                            #
# This file may be used for bona fide research purposes within the           #
# scientific community so long as proper attribution is given to the journal # 
# article from which it was obtained.                                        #
#                                                                            #
##############################################################################
                                             
data_I
_audit_creation_method     SHELXL97
_chemical_name_systematic
;
(4-<i>tert</i>-Butylphenyl)acetic acid
;
_chemical_name_common     ?
_chemical_formula_moiety     'C12 H16 O2'
_chemical_formula_sum     'C12 H16 O2'
_chemical_formula_iupac     'C12 H16 O2'
_chemical_formula_weight     192.25
_chemical_melting_point     ?
_symmetry_cell_setting     monoclinic
_symmetry_space_group_name_H-M     'C 2/c'
_symmetry_space_group_name_Hall     '-C 2yc'
loop_
    _symmetry_equiv_pos_as_xyz
    'x, y, z'
    '-x, y, -z+1/2'
    'x+1/2, y+1/2, z'
    '-x+1/2, y+1/2, -z+1/2'
    '-x, -y, -z'
    'x, -y, z-1/2'
    '-x+1/2, -y+1/2, -z'
    'x+1/2, -y+1/2, z-1/2'
_cell_length_a     11.209(2)
_cell_length_b     12.442(3)
_cell_length_c     17.250(5)
_cell_angle_alpha     90.00
_cell_angle_beta     104.625(12)
_cell_angle_gamma     90.00
_cell_volume     2327.8(10)
_cell_formula_units_Z     8
_cell_measurement_reflns_used     2180
_cell_measurement_theta_min     2.8
_cell_measurement_theta_max     25.0
_cell_measurement_temperature     295(2)
_exptl_crystal_description     prism
_exptl_crystal_colour     colourless
_exptl_crystal_size_max     0.30
_exptl_crystal_size_mid     0.23
_exptl_crystal_size_min     0.16
_exptl_crystal_density_diffrn     1.097
_exptl_crystal_density_meas     ?
_exptl_crystal_density_method     'not measured'
_exptl_crystal_F_000     832
_exptl_absorpt_coefficient_mu     0.073
_exptl_absorpt_correction_type     none
_exptl_absorpt_process_details     ?
_exptl_absorpt_correction_T_min     ?
_exptl_absorpt_correction_T_max     ?
_exptl_special_details
;
;
_diffrn_ambient_temperature     295(2)
_diffrn_radiation_type     MoK\a
_diffrn_radiation_wavelength     0.71073
_diffrn_radiation_source     'fine-focus sealed tube'
_diffrn_radiation_monochromator     graphite
_diffrn_measurement_device_type     'Bruker APEXII CCD'
_diffrn_measurement_method     '\f and \w scans'
_diffrn_detector_area_resol_mean     10
_diffrn_reflns_number     5829
_diffrn_reflns_av_R_equivalents     0.025
_diffrn_reflns_av_sigmaI/netI     0.026
_diffrn_reflns_theta_min     2.4
_diffrn_reflns_theta_max     25.0
_diffrn_reflns_theta_full     25.0
_diffrn_measured_fraction_theta_max     1.00
_diffrn_measured_fraction_theta_full     1.00
_diffrn_reflns_limit_h_min     -13
_diffrn_reflns_limit_h_max     12
_diffrn_reflns_limit_k_min     -11
_diffrn_reflns_limit_k_max     14
_diffrn_reflns_limit_l_min     -20
_diffrn_reflns_limit_l_max     17
_diffrn_standards_number     0
_diffrn_standards_interval_count     0
_diffrn_standards_interval_time     0
_diffrn_standards_decay_%     ?
_refine_special_details
;
Refinement of <i>F</i>^2^ against ALL reflections. The weighted <i>R</i>-factor
<i>wR</i> and goodness of fit <i>S</i> are based on <i>F</i>^2^, conventional
<i>R</i>-factors <i>R</i> are based on <i>F</i>, with <i>F</i> set to zero for
negative <i>F</i>^2^. The threshold expression of <i>F</i>^2^ >
\s(<i>F</i>^2^) is used only for calculating <i>R</i>-factors(gt) <i>etc</i>.
and is not relevant to the choice of reflections for refinement.
<i>R</i>-factors based on <i>F</i>^2^ are statistically about twice as large
as those based on <i>F</i>, and <i>R</i>- factors based on ALL data will be
even larger.
;
_reflns_number_total     2047
_reflns_number_gt     1375
_reflns_threshold_expression     I>2\s(I)
_refine_ls_structure_factor_coef     Fsqd
_refine_ls_matrix_type     full
_refine_ls_R_factor_all     0.1009
_refine_ls_R_factor_gt     0.0745
_refine_ls_wR_factor_gt     0.1988
_refine_ls_wR_factor_ref     0.2196
_refine_ls_goodness_of_fit_ref     1.057
_refine_ls_restrained_S_all     1.057
_refine_ls_number_reflns     2047
_refine_ls_number_parameters     131
_refine_ls_number_restraints     0
_refine_ls_hydrogen_treatment     constr
_refine_ls_weighting_scheme     calc
_refine_ls_weighting_details
       'calc w = 1/[\s^2^(Fo^2^)+(0.0943P)^2^+2.2585P] where P=(Fo^2^+2Fc^2^)/3'
_atom_sites_solution_hydrogens     geom
_atom_sites_solution_primary     direct
_atom_sites_solution_secondary     difmap
_refine_ls_shift/su_max     0.003
_refine_ls_shift/su_mean     0.000
_refine_diff_density_max     0.30
_refine_diff_density_min     -0.25
_refine_ls_extinction_method     none
_refine_ls_extinction_coef     ?
loop_
    _atom_type_symbol
    _atom_type_description
    _atom_type_scat_dispersion_real
    _atom_type_scat_dispersion_imag
    _atom_type_scat_source
    'C' 'C' 0.0033 0.0000
                         'International Tables Vol C Tables 4.2.6.8 and 6.1.1.4'
    'H' 'H' 0.0000 0.0000
                         'International Tables Vol C Tables 4.2.6.8 and 6.1.1.4'
    'O' 'O' 0.0106 0.0000
                         'International Tables Vol C Tables 4.2.6.8 and 6.1.1.4'
_computing_data_collection     'SMART (Bruker, 2004)'
_computing_cell_refinement     'SAINT (Bruker, 2004)'
_computing_data_reduction     'SAINT (Bruker, 2004)'
_computing_structure_solution     'SIR92 (Altomare <i>et al.</i>,  1993)'
_computing_structure_refinement     'SHELXL97 (Sheldrick, 2008)'
_computing_molecular_graphics     'Ortep-3 (Farrugia, 1997)'
_computing_publication_material     'WinGX (Farrugia, 1999)'
loop_
    _atom_site_type_symbol
    _atom_site_label
    _atom_site_fract_x
    _atom_site_fract_y
    _atom_site_fract_z
    _atom_site_U_iso_or_equiv
    _atom_site_adp_type
    _atom_site_calc_flag
    _atom_site_refinement_flags
    _atom_site_occupancy
    _atom_site_disorder_assembly
    _atom_site_disorder_group
    O O1 0.3924(2) 0.7974(2) 0.56682(15) 0.1086(10) Uani d . 1 . .
    H H1 0.3088 0.7959 0.5607 0.163 Uiso d R 1 . .
    O O2 0.35115(18) 0.70221(19) 0.45614(13) 0.0801(7) Uani d . 1 . .
    C C1 0.6042(2) 0.6780(3) 0.45859(19) 0.0733(9) Uani d . 1 . .
    C C2 0.6468(3) 0.5756(3) 0.4707(2) 0.0904(11) Uani d . 1 . .
    H H2 0.6448 0.5403 0.5179 0.108 Uiso calc R 1 . .
    C C3 0.6930(3) 0.5233(3) 0.41409(19) 0.0838(10) Uani d . 1 . .
    H H3 0.7216 0.4532 0.4244 0.101 Uiso calc R 1 . .
    C C4 0.6984(2) 0.5702(2) 0.34325(15) 0.0582(7) Uani d . 1 A .
    C C5 0.6512(3) 0.6719(3) 0.33048(18) 0.0714(9) Uani d . 1 . .
    H H5 0.6498 0.7060 0.2823 0.086 Uiso calc R 1 . .
    C C6 0.6056(3) 0.7253(3) 0.3870(2) 0.0819(10) Uani d . 1 . .
    H H6 0.5753 0.7948 0.3764 0.098 Uiso calc R 1 . .
    C C7 0.5608(3) 0.7390(4) 0.5219(2) 0.1051(14) Uani d . 1 . .
    H H7A 0.5971 0.7062 0.5735 0.126 Uiso calc R 1 . .
    H H7B 0.5917 0.8120 0.5237 0.126 Uiso calc R 1 . .
    C C8 0.4244(3) 0.7432(3) 0.51024(17) 0.0653(8) Uani d . 1 . .
    C C9 0.7547(3) 0.5128(3) 0.28348(18) 0.0732(9) Uani d . 1 . .
    C C10A 0.8271(11) 0.6028(9) 0.2430(6) 0.1125(15) Uani d P 0.497(6) A 1
    H H10A 0.8575 0.5698 0.2015 0.169 Uiso calc PR 0.497(6) A 1
    H H10B 0.8950 0.6315 0.2833 0.169 Uiso calc PR 0.497(6) A 1
    H H10C 0.7713 0.6598 0.2207 0.169 Uiso calc PR 0.497(6) A 1
    C C11A 0.8538(13) 0.4343(11) 0.3166(9) 0.1125(15) Uani d P 0.497(6) A 1
    H H11A 0.8187 0.3714 0.3344 0.169 Uiso calc PR 0.497(6) A 1
    H H11B 0.9124 0.4660 0.3611 0.169 Uiso calc PR 0.497(6) A 1
    H H11C 0.8944 0.4147 0.2759 0.169 Uiso calc PR 0.497(6) A 1
    C C12A 0.6605(9) 0.4711(9) 0.2153(6) 0.1125(15) Uani d P 0.497(6) A 1
    H H12A 0.6206 0.5299 0.1829 0.169 Uiso calc PR 0.497(6) A 1
    H H12B 0.6006 0.4309 0.2344 0.169 Uiso calc PR 0.497(6) A 1
    H H12C 0.6985 0.4251 0.1838 0.169 Uiso calc PR 0.497(6) A 1
    C C10B 0.7561(11) 0.5733(9) 0.2101(6) 0.1125(15) Uani d P 0.503(6) A 2
    H H10D 0.7923 0.5297 0.1761 0.169 Uiso calc PR 0.503(6) A 2
    H H10E 0.8037 0.6377 0.2243 0.169 Uiso calc PR 0.503(6) A 2
    H H10F 0.6732 0.5917 0.1823 0.169 Uiso calc PR 0.503(6) A 2
    C C11B 0.8802(13) 0.4692(11) 0.3269(8) 0.1125(15) Uani d P 0.503(6) A 2
    H H11D 0.8717 0.4232 0.3698 0.169 Uiso calc PR 0.503(6) A 2
    H H11E 0.9342 0.5279 0.3482 0.169 Uiso calc PR 0.503(6) A 2
    H H11F 0.9142 0.4289 0.2900 0.169 Uiso calc PR 0.503(6) A 2
    C C12B 0.6679(9) 0.4091(9) 0.2531(6) 0.1125(15) Uani d P 0.503(6) A 2
    H H12D 0.5836 0.4318 0.2348 0.169 Uiso calc PR 0.503(6) A 2
    H H12E 0.6756 0.3592 0.2965 0.169 Uiso calc PR 0.503(6) A 2
    H H12F 0.6931 0.3750 0.2099 0.169 Uiso calc PR 0.503(6) A 2
loop_
    _atom_site_aniso_label
    _atom_site_aniso_U_11
    _atom_site_aniso_U_22
    _atom_site_aniso_U_33
    _atom_site_aniso_U_12
    _atom_site_aniso_U_13
    _atom_site_aniso_U_23
    O1 0.0599(14) 0.172(3) 0.0991(17) -0.0057(14) 0.0303(12) -0.0708(17)
    O2 0.0532(12) 0.1151(18) 0.0758(14) -0.0020(11) 0.0231(10) -0.0310(12)
    C1 0.0408(15) 0.112(3) 0.0682(19) 0.0018(15) 0.0160(13) -0.0220(18)
    C2 0.098(3) 0.114(3) 0.068(2) 0.007(2) 0.0381(19) 0.0096(19)
    C3 0.105(3) 0.078(2) 0.078(2) 0.0180(19) 0.0417(19) 0.0145(17)
    C4 0.0506(15) 0.0689(17) 0.0574(15) 0.0100(13) 0.0178(12) 0.0069(13)
    C5 0.0659(18) 0.084(2) 0.0675(18) 0.0235(16) 0.0221(14) 0.0174(15)
    C6 0.064(2) 0.086(2) 0.094(2) 0.0292(16) 0.0180(17) -0.0029(18)
    C7 0.0542(19) 0.171(4) 0.091(2) 0.003(2) 0.0214(17) -0.053(3)
    C8 0.0546(17) 0.086(2) 0.0594(16) 0.0042(14) 0.0218(14) -0.0110(15)
    C9 0.0687(19) 0.091(2) 0.0630(17) 0.0215(16) 0.0231(15) 0.0022(16)
    C10A 0.116(3) 0.136(4) 0.098(3) 0.029(3) 0.050(3) -0.008(2)
    C11A 0.116(3) 0.136(4) 0.098(3) 0.029(3) 0.050(3) -0.008(2)
    C12A 0.116(3) 0.136(4) 0.098(3) 0.029(3) 0.050(3) -0.008(2)
    C10B 0.116(3) 0.136(4) 0.098(3) 0.029(3) 0.050(3) -0.008(2)
    C11B 0.116(3) 0.136(4) 0.098(3) 0.029(3) 0.050(3) -0.008(2)
    C12B 0.116(3) 0.136(4) 0.098(3) 0.029(3) 0.050(3) -0.008(2)
_geom_special_details
;
All e.s.d.'s (except the e.s.d. in the dihedral angle between two l.s. planes)
are estimated using the full covariance matrix. The cell e.s.d.'s are taken
into account individually in the estimation of e.s.d.'s in distances, angles
and torsion angles; correlations between e.s.d.'s in cell parameters are only
used when they are defined by crystal symmetry. An approximate (isotropic)
treatment of cell e.s.d.'s is used for estimating e.s.d.'s involving l.s.
planes.
;
loop_
    _geom_bond_atom_site_label_1
    _geom_bond_atom_site_label_2
    _geom_bond_site_symmetry_2
    _geom_bond_distance
    _geom_bond_publ_flag
    O1 C8 . 1.309(3) ?
    O1 H1 . 0.9169 ?
    O2 C8 . 1.191(3) ?
    C1 C2 . 1.358(5) ?
    C1 C6 . 1.371(5) ?
    C1 C7 . 1.508(4) ?
    C2 C3 . 1.379(4) ?
    C2 H2 . 0.9300 ?
    C3 C4 . 1.369(4) ?
    C3 H3 . 0.9300 ?
    C4 C5 . 1.368(4) ?
    C4 C9 . 1.517(4) ?
    C5 C6 . 1.381(4) ?
    C5 H5 . 0.9300 ?
    C6 H6 . 0.9300 ?
    C7 C8 . 1.491(4) ?
    C7 H7A . 0.9700 ?
    C7 H7B . 0.9700 ?
    C9 C12A . 1.463(10) ?
    C9 C10B . 1.476(10) ?
    C9 C11A . 1.480(15) ?
    C9 C11B . 1.517(15) ?
    C9 C12B . 1.621(11) ?
    C9 C10A . 1.639(11) ?
    C10A H10A . 0.9600 ?
    C10A H10B . 0.9600 ?
    C10A H10C . 0.9600 ?
    C11A H11A . 0.9600 ?
    C11A H11B . 0.9600 ?
    C11A H11C . 0.9600 ?
    C12A H12A . 0.9600 ?
    C12A H12B . 0.9600 ?
    C12A H12C . 0.9600 ?
    C10B H10D . 0.9600 ?
    C10B H10E . 0.9600 ?
    C10B H10F . 0.9600 ?
    C11B H11D . 0.9600 ?
    C11B H11E . 0.9600 ?
    C11B H11F . 0.9600 ?
    C12B H12D . 0.9600 ?
    C12B H12E . 0.9600 ?
    C12B H12F . 0.9600 ?
loop_
    _geom_angle_atom_site_label_1
    _geom_angle_atom_site_label_2
    _geom_angle_atom_site_label_3
    _geom_angle_site_symmetry_1
    _geom_angle_site_symmetry_3
    _geom_angle
    _geom_angle_publ_flag
    C8 O1 H1 . . 111.6 ?
    C2 C1 C6 . . 117.3(3) ?
    C2 C1 C7 . . 121.7(3) ?
    C6 C1 C7 . . 121.0(4) ?
    C1 C2 C3 . . 120.9(3) ?
    C1 C2 H2 . . 119.5 ?
    C3 C2 H2 . . 119.5 ?
    C4 C3 C2 . . 122.7(3) ?
    C4 C3 H3 . . 118.7 ?
    C2 C3 H3 . . 118.7 ?
    C5 C4 C3 . . 115.8(3) ?
    C5 C4 C9 . . 122.4(3) ?
    C3 C4 C9 . . 121.7(3) ?
    C4 C5 C6 . . 121.9(3) ?
    C4 C5 H5 . . 119.0 ?
    C6 C5 H5 . . 119.0 ?
    C1 C6 C5 . . 121.3(3) ?
    C1 C6 H6 . . 119.4 ?
    C5 C6 H6 . . 119.4 ?
    C8 C7 C1 . . 115.3(3) ?
    C8 C7 H7A . . 108.5 ?
    C1 C7 H7A . . 108.5 ?
    C8 C7 H7B . . 108.5 ?
    C1 C7 H7B . . 108.5 ?
    H7A C7 H7B . . 107.5 ?
    O2 C8 O1 . . 122.7(3) ?
    O2 C8 C7 . . 124.9(3) ?
    O1 C8 C7 . . 112.4(3) ?
    C12A C9 C11A . . 113.3(6) ?
    C12A C9 C4 . . 112.0(4) ?
    C10B C9 C4 . . 116.0(4) ?
    C11A C9 C4 . . 116.6(6) ?
    C10B C9 C11B . . 113.3(7) ?
    C4 C9 C11B . . 109.0(5) ?
    C10B C9 C12B . . 105.3(5) ?
    C4 C9 C12B . . 106.0(4) ?
    C11B C9 C12B . . 106.3(6) ?
    C12A C9 C10A . . 103.5(6) ?
    C11A C9 C10A . . 102.2(7) ?
    C4 C9 C10A . . 107.7(4) ?
    C9 C10A H10A . . 109.5 ?
    C9 C10A H10B . . 109.5 ?
    C9 C10A H10C . . 109.5 ?
    C9 C11A H11A . . 109.5 ?
    C9 C11A H11B . . 109.5 ?
    C9 C11A H11C . . 109.5 ?
    C9 C12A H12A . . 109.5 ?
    C9 C12A H12B . . 109.5 ?
    C9 C12A H12C . . 109.5 ?
    C9 C10B H10D . . 109.5 ?
    C9 C10B H10E . . 109.5 ?
    H10D C10B H10E . . 109.5 ?
    C9 C10B H10F . . 109.5 ?
    H10D C10B H10F . . 109.5 ?
    H10E C10B H10F . . 109.5 ?
    C9 C11B H11D . . 109.5 ?
    C9 C11B H11E . . 109.5 ?
    H11D C11B H11E . . 109.5 ?
    C9 C11B H11F . . 109.5 ?
    H11D C11B H11F . . 109.5 ?
    H11E C11B H11F . . 109.5 ?
    C9 C12B H12D . . 109.5 ?
    C9 C12B H12E . . 109.5 ?
    H12D C12B H12E . . 109.5 ?
    C9 C12B H12F . . 109.5 ?
    H12D C12B H12F . . 109.5 ?
    H12E C12B H12F . . 109.5 ?
loop_
    _geom_hbond_atom_site_label_D
    _geom_hbond_atom_site_label_H
    _geom_hbond_atom_site_label_A
    _geom_hbond_site_symmetry_A
    _geom_hbond_distance_DH
    _geom_hbond_distance_HA
    _geom_hbond_distance_DA
    _geom_hbond_angle_DHA
    _geom_hbond_publ_flag
    O1 H1 O2 7_566 0.92 1.74 2.659(3) 176 y
data_global
_journal_date_recd_electronic     2008-07-17
_journal_date_accepted     2008-09-02
_journal_name_full     'Acta Crystallographica, Section E'
_journal_year     2008
_journal_volume     64
_journal_issue     10
_journal_page_first     o1971
_journal_page_last     o1971
_journal_paper_category     QO
_journal_coeditor_code     HB2766
_publ_contact_author_name     'Professor Duan-Jun Xu'
_publ_contact_author_address
;
Department of Chemistry
Zhejiang University
Hangzhou 310027
People's Republic of China
;
_publ_contact_author_email     xudj@mail.hz.zj.cn
_publ_section_title
;
(4-<i>tert</i>-Butylphenyl)acetic acid
;
loop_
    _publ_author_name
    _publ_author_address
    'Bing-Xin Liu'
;
Department of Chemistry
Shanghai University
People's Republic of China
;
    'Yan-Ping Yu'
;
Department of Chemistry
Shanghai University
People's Republic of China
;
    'Duan-Jun Xu'
;
Department of Chemistry
Zhejiang University
People's Republic of China
;
