# Supplementary material for: (4-tert-Butyl­phenyl)­acetic acid
Source: Acta Crystallogr Sect E Struct Rep Online. 2008 Sep 20;64(Pt 10):o1971. doi: 10.1107/S160053680802802X (PMC2959347; doi:10.1107/S160053680802802X)
Supplement: Supplementary file 2 [file e-64-o1971-Isup2.hkl]

#
# h,k,l, Fc-squared, Fo-squared, sigma(Fo-squared) and status flag
#
data_I
_shelx_title ' 4-tert-Butylphenyacetic acid in C 2/c'
_shelx_refln_list_code          4
_shelx_F_calc_maximum      225.98
_exptl_crystal_F_000       832.00
_reflns_d_resolution_high  0.8405
 
loop_
 _symmetry_equiv_pos_as_xyz
 'x, y, z'
 '-x, y, -z+1/2'
 'x+1/2, y+1/2, z'
 '-x+1/2, y+1/2, -z+1/2'
 '-x, -y, -z'
 'x, -y, z-1/2'
 '-x+1/2, -y+1/2, -z'
 'x+1/2, -y+1/2, z-1/2'
 
_cell_length_a    11.2087
_cell_length_b    12.4417
_cell_length_c    17.2499
_cell_angle_alpha  90.000
_cell_angle_beta  104.625
_cell_angle_gamma  90.000
 
_shelx_F_squared_multiplier     1.000
 
loop_
 _refln_index_h
 _refln_index_k
 _refln_index_l
 _refln_F_squared_calc
 _refln_F_squared_meas
 _refln_F_squared_sigma
 _refln_observed_status
   2   0   0    15661.48    14696.56    214.47 o
   4   0   0    29792.93    28879.36    418.02 o
   6   0   0      151.99      217.29     11.78 o
   8   0   0       69.05       82.45     10.32 o
  10   0   0        0.63        2.92      5.50 o
  12   0   0       12.59       14.02      7.89 o
   1   1   0     4121.08     3958.80     34.71 o
   3   1   0     9620.62     9590.21    101.77 o
   5   1   0     1277.27     1497.50     23.63 o
   7   1   0       15.13        8.10      3.43 o
   9   1   0       51.47       77.50      8.30 o
  11   1   0        7.48        2.83      4.53 o
   0   2   0     1929.33     1952.10     30.73 o
   2   2   0    24979.57    22723.89    212.65 o
   4   2   0    10387.80    10067.49     87.72 o
   6   2   0     1157.07     1140.87     21.17 o
   8   2   0        2.41       -0.50      2.69 o
  10   2   0        2.87        7.55      4.38 o
  12   2   0        5.20       27.64      6.92 o
   1   3   0     1990.35     2039.64     17.18 o
   3   3   0      275.35      305.89      5.03 o
   5   3   0      978.01     1039.83     15.20 o
   7   3   0      361.08      359.47     11.82 o
   9   3   0        4.64        1.44      3.11 o
  11   3   0       18.09       25.67      6.27 o
   0   4   0    13327.81    12486.52    127.22 o
   2   4   0      169.75      235.61      3.78 o
   4   4   0      100.23      120.76      3.70 o
   6   4   0     1116.39     1130.10     17.29 o
   8   4   0        6.20        9.72      3.55 o
  10   4   0        2.80        2.42      3.90 o
  12   4   0       13.05       15.61      6.96 o
   1   5   0     1039.05      994.18      9.33 o
   3   5   0     1005.06      970.81     11.90 o
   5   5   0        0.96        1.14      1.11 o
   7   5   0      103.74      104.05      5.71 o
   9   5   0       80.27      100.48      8.81 o
  11   5   0        0.73        2.74      6.18 o
   0   6   0      361.50      380.56     10.96 o
   2   6   0      130.63      100.55      2.72 o
   4   6   0        0.00        4.50      1.48 o
   6   6   0        2.98       -0.40      1.37 o
   8   6   0      248.14      215.91     13.17 o
  10   6   0        8.38        5.60      5.60 o
   1   7   0      382.33      336.56      5.12 o
   3   7   0      302.19      307.26      6.83 o
   5   7   0        5.59        6.46      2.09 o
   7   7   0        3.59        0.46      2.28 o
   9   7   0        3.45        4.86      3.99 o
  11   7   0        0.87       -0.95      3.68 o
   0   8   0      661.22      706.44     15.61 o
   2   8   0      146.42      139.05      4.88 o
   4   8   0      362.00      455.84      9.12 o
   6   8   0      209.03      250.72      7.39 o
   8   8   0        6.82       13.72      3.12 o
  10   8   0        9.64        3.30      3.90 o
   1   9   0        0.30        0.22      1.60 o
   3   9   0       44.14       50.89      3.66 o
   5   9   0       28.97       41.95      3.89 o
   7   9   0        2.64        4.05      2.45 o
   9   9   0        0.09        4.21      4.11 o
   0  10   0       25.27       23.05      4.06 o
   2  10   0       41.32       44.73      4.42 o
   4  10   0        0.38        3.58      2.41 o
   6  10   0        5.71        2.05      7.96 o
   8  10   0        6.43        3.68      3.79 o
   1  11   0        0.06        0.02      1.81 o
   3  11   0       21.02       14.91     15.66 o
   5  11   0       10.29       13.18      4.48 o
   7  11   0       10.50       14.81      4.87 o
   0  12   0       51.27       74.22     11.54 o
   2  12   0        6.58        4.39      4.09 o
   4  12   0        0.11       -3.00      3.15 o
   6  12   0        0.29        4.82      4.14 o
   1  13   0       12.53       14.03      4.77 o
   3  13   0        5.82        6.08      3.71 o
   5  13   0        1.27       17.34      7.69 o
   0  14   0        0.29       10.57      6.23 o
   2  14   0        3.60        1.04      3.51 o
   4  14   0        2.09       11.08      4.84 o
 -13   1   1        0.75        2.90      5.70 o
 -11   1   1       24.94       20.32      6.12 o
  -9   1   1       46.15       45.73      6.50 o
  -7   1   1      260.60      265.55     11.25 o
  -5   1   1      330.32      464.88     20.94 o
  -3   1   1      768.84      779.99     11.07 o
  -1   1   1     1323.13     1180.19     12.49 o
   1   1   1      892.17      964.60      9.91 o
   3   1   1     2021.50     2191.98     28.10 o
   5   1   1      632.85      699.36     14.70 o
   7   1   1       93.25       98.95      7.13 o
   9   1   1       26.45       22.30      7.11 o
  11   1   1       38.32       45.49     10.84 o
 -12   2   1       44.95       38.11      8.00 o
 -10   2   1       38.44       57.88      7.83 o
  -8   2   1      158.81      188.16      9.29 o
  -6   2   1      165.17      132.53     12.47 o
  -4   2   1       65.33      132.16      4.25 o
  -2   2   1     2917.82     3207.05     25.55 o
   0   2   1     7914.82     7429.76     63.17 o
   2   2   1    19368.47    16588.74    121.07 o
   4   2   1        8.91       30.34      3.40 o
   6   2   1      177.55      178.69      7.79 o
   8   2   1      222.70      167.25     11.25 o
  10   2   1        0.00        4.51      3.98 o
  12   2   1       54.34       77.97     10.17 o
 -11   3   1        0.71       -1.17      3.54 o
  -9   3   1        1.09        0.47      3.53 o
  -7   3   1       12.23        3.69      3.29 o
  -5   3   1      837.10      750.71     12.72 o
  -3   3   1       73.59       60.31      2.41 o
  -1   3   1     3136.54     2941.53     20.87 o
   1   3   1     3992.81     4095.39     31.89 o
   3   3   1       67.98       65.72      2.25 o
   5   3   1      932.78      873.03     16.81 o
   7   3   1      162.94      133.42      7.37 o
   9   3   1       10.15       12.77      4.53 o
  11   3   1        5.83        8.83      5.60 o
 -12   4   1      126.62      130.81     12.17 o
 -10   4   1        2.34       10.64      4.54 o
  -8   4   1      115.06      106.47     11.81 o
  -6   4   1        6.50       14.19      2.59 o
  -4   4   1       97.73       71.49      3.56 o
  -2   4   1      255.94      284.50      4.58 o
   0   4   1     1870.83     1599.24     23.60 o
   2   4   1     1306.32     1245.01     11.16 o
   4   4   1    11762.19    11835.78     79.59 o
   6   4   1      378.95      357.75     10.98 o
   8   4   1      962.88     1033.30     23.72 o
  10   4   1       43.51       51.62      7.60 o
  12   4   1       23.20       22.54      6.52 o
 -11   5   1       33.41       30.97      7.43 o
  -9   5   1       15.82       18.73      4.90 o
  -7   5   1       67.64       70.87      6.38 o
  -5   5   1        0.09        2.41      1.84 o
  -3   5   1      842.27      940.82      9.97 o
  -1   5   1      467.69      534.71      6.15 o
   1   5   1       52.86       74.95      5.15 o
   3   5   1       30.51       39.45      2.13 o
   5   5   1       44.87       56.19      3.06 o
   7   5   1      158.62      142.89      7.67 o
   9   5   1        4.44       14.37      4.65 o
  11   5   1        0.00        3.99      5.89 o
 -10   6   1       20.79        8.57      6.53 o
  -8   6   1      154.21      181.68      7.70 o
  -6   6   1       29.67       29.25      3.27 o
  -4   6   1       44.60       35.23      2.38 o
  -2   6   1      129.59       91.19      2.68 o
   0   6   1     1013.80     1502.98     15.68 o
   2   6   1     1934.69     2261.63     18.54 o
   4   6   1       35.70       42.39      2.76 o
   6   6   1        3.86        3.64      1.91 o
   8   6   1      151.45      142.18      8.71 o
  10   6   1        5.97        4.59      8.23 o
 -11   7   1        0.82        5.49      4.25 o
  -9   7   1      171.07      148.89      8.28 o
  -7   7   1       22.09       46.39      4.05 o
  -5   7   1       65.09       61.79      3.99 o
  -3   7   1      247.34      311.01      5.52 o
  -1   7   1      512.09      556.35      6.66 o
   1   7   1       15.68       29.55      2.34 o
   3   7   1      262.98      282.51      6.50 o
   5   7   1       10.83       19.17      3.65 o
   7   7   1       18.32       17.88      3.39 o
   9   7   1        4.18        9.95      4.09 o
  11   7   1        3.46       -1.74      3.86 o
 -10   8   1       33.00       18.22      6.96 o
  -8   8   1       19.36       24.44      4.20 o
  -6   8   1        0.60        1.46      1.97 o
  -4   8   1        0.11        3.34      1.72 o
  -2   8   1        0.17        4.34      2.61 o
   0   8   1       11.17        1.32      1.40 o
   2   8   1       66.61       83.46      4.41 o
   4   8   1      216.53      206.68      6.19 o
   6   8   1        3.66        6.99      2.73 o
   8   8   1       16.46        5.60      5.14 o
  10   8   1        9.26       21.14      5.42 o
  -9   9   1       37.15       42.69      5.36 o
  -7   9   1        8.84       15.34      3.71 o
  -5   9   1       93.08      103.96      5.32 o
  -3   9   1        1.31        3.95      2.09 o
  -1   9   1        3.13        1.60      2.57 o
   1   9   1       37.57       38.85      3.82 o
   3   9   1       73.28       66.47      4.42 o
   5   9   1        0.90        5.40      2.24 o
   7   9   1        1.07        2.88      2.53 o
   9   9   1       11.61        3.76      3.60 o
  -8  10   1        2.03        0.62      2.74 o
  -6  10   1        8.88        2.69      2.74 o
  -4  10   1       15.82       11.66      3.41 o
  -2  10   1       11.94       17.72      2.76 o
   0  10   1        6.22        3.52      1.81 o
   2  10   1       40.25       37.92      4.17 o
   4  10   1        0.12       -0.91      2.61 o
   6  10   1       36.77       22.11      4.04 o
   8  10   1       12.13       18.86      4.38 o
  -7  11   1        0.73       -0.93      4.72 o
  -5  11   1       20.94       26.41      4.09 o
  -3  11   1       15.95       23.68      3.68 o
  -1  11   1       30.09       33.77      3.64 o
   1  11   1        0.65        3.52      2.33 o
   3  11   1       46.15       39.31      5.92 o
   5  11   1       86.34       89.20      8.69 o
   7  11   1        0.56        0.00      3.87 o
  -6  12   1        2.11        6.97      4.37 o
  -4  12   1        5.36       12.37      6.14 o
  -2  12   1        3.70        5.67      2.68 o
   0  12   1        0.23        4.78      3.31 o
   2  12   1        1.80        2.02      2.59 o
   4  12   1        2.97        1.66      3.60 o
   6  12   1        1.32        2.37      3.80 o
  -5  13   1       15.24       14.07      7.79 o
  -3  13   1        2.37        2.07      3.15 o
  -1  13   1        7.61        5.67      3.78 o
   1  13   1        8.44       12.29      4.34 o
   3  13   1        1.56        1.85      2.53 o
   5  13   1        4.29        3.63      4.51 o
  -4  14   1        3.38        3.08      3.92 o
  -2  14   1        0.56        4.16      4.02 o
   0  14   1        7.65       16.11      8.84 o
   2  14   1       14.12       12.71     10.66 o
 -12   0   2      197.45      190.55     19.97 o
 -10   0   2       12.42        9.06      6.38 o
  -8   0   2      519.82      497.64     21.09 o
  -6   0   2      838.15      836.63     24.45 o
  -4   0   2     5267.10     4968.82    229.76 o
  -2   0   2      933.51      989.94     13.52 o
   0   0   2     4790.16     4840.37     73.39 o
   2   0   2    49033.03    44234.37    665.70 o
   4   0   2    10150.90     9903.19    152.57 o
   6   0   2      701.30      658.54     22.06 o
   8   0   2      748.96      790.17     28.15 o
  10   0   2       40.54       40.18      9.89 o
  12   0   2      105.40      115.90     16.75 o
 -13   1   2        4.86       10.20      5.60 o
 -11   1   2       47.97       53.34      8.57 o
  -9   1   2       61.57       51.36      9.72 o
  -7   1   2        0.10       12.66      3.31 o
  -5   1   2       24.93        8.56      3.88 o
  -3   1   2      656.89      543.12     17.95 o
  -1   1   2     4187.54     4242.09     32.21 o
   1   1   2    20416.96    19244.17    171.05 o
   3   1   2     1730.00     1620.23     22.56 o
   5   1   2      206.37      274.96      8.89 o
   7   1   2       87.55       85.76      6.88 o
   9   1   2       10.91       -0.90      3.40 o
  11   1   2        1.27        3.22      5.70 o
 -12   2   2        0.81        4.05      5.31 o
 -10   2   2      100.99      101.77      9.45 o
  -8   2   2      296.47      321.39     11.88 o
  -6   2   2        0.49       -0.71      1.26 o
  -4   2   2     8691.15     9172.40     80.56 o
  -2   2   2     2793.01     2725.22     22.19 o
   0   2   2    51065.18    47758.89    470.15 o
   2   2   2     4185.69     4544.94     35.91 o
   4   2   2      200.02      151.70     17.90 o
   6   2   2     5191.85     5354.01     82.42 o
   8   2   2      117.54      118.68      8.25 o
  10   2   2        4.81       17.51      5.42 o
  12   2   2       59.36       83.52     10.79 o
 -11   3   2        9.18       15.03      5.51 o
  -9   3   2       19.19       24.78      5.43 o
  -7   3   2       10.04        4.92      2.11 o
  -5   3   2        0.12        1.09      1.68 o
  -3   3   2      141.67       98.18      2.95 o
  -1   3   2     2748.71     2182.16     17.91 o
   1   3   2     1106.49      920.82     10.93 o
   3   3   2      193.20      147.49      3.39 o
   5   3   2       89.91       86.20      6.14 o
   7   3   2        0.15        2.45      2.49 o
   9   3   2        6.89       12.18      4.50 o
  11   3   2        1.28        0.72      4.60 o
 -12   4   2       30.34       32.28      7.19 o
 -10   4   2        0.23        0.51      3.48 o
  -8   4   2       89.87       96.71      6.37 o
  -6   4   2        2.43       -1.70      1.70 o
  -4   4   2      941.40      915.42     11.26 o
  -2   4   2      231.91      185.05      5.35 o
   0   4   2     4686.06     4879.51     37.93 o
   2   4   2     1115.19      910.54      8.96 o
   4   4   2      369.11      449.86      6.92 o
   6   4   2        0.97        0.51      2.34 o
   8   4   2      565.31      491.66     18.21 o
  10   4   2        1.40        3.78      4.01 o
  12   4   2       21.21       18.00      6.34 o
 -11   5   2        0.49        0.66      6.21 o
  -9   5   2        2.34       12.87      4.37 o
  -7   5   2        6.31       15.20      5.36 o
  -5   5   2      122.53      104.68      3.90 o
  -3   5   2       44.64       22.38      2.02 o
  -1   5   2       75.33       98.34      4.72 o
   1   5   2      133.13      103.91      3.18 o
   3   5   2      118.63       89.84      2.92 o
   5   5   2       62.76       62.79      3.26 o
   7   5   2       68.81       59.72      4.97 o
   9   5   2        1.00        0.70      5.26 o
  11   5   2        1.82        8.96      6.62 o
 -12   6   2        2.88        6.38      7.74 o
 -10   6   2      190.00      191.33     11.35 o
  -8   6   2       29.21       47.01      8.56 o
  -6   6   2      267.33      329.26     10.48 o
  -4   6   2       37.47       47.35      2.67 o
  -2   6   2      216.35      249.67      4.46 o
   0   6   2      101.04       81.20      3.20 o
   2   6   2       52.00       55.37      4.34 o
   4   6   2       31.18       52.02      2.79 o
   6   6   2       22.60       22.44      2.97 o
   8   6   2       67.50       64.27      7.27 o
  10   6   2       55.15       36.35      6.72 o
 -11   7   2       75.31       79.52     14.17 o
  -9   7   2        9.16        4.20      2.90 o
  -7   7   2       35.25       52.15      7.75 o
  -5   7   2       27.14       22.17      2.32 o
  -3   7   2       58.58       81.63      2.97 o
  -1   7   2      236.77      230.13      4.01 o
   1   7   2       96.61      140.28      4.51 o
   3   7   2      116.74      109.43      4.17 o
   5   7   2       20.53       26.03      2.99 o
   7   7   2      106.06       99.74      6.88 o
   9   7   2      124.92       78.20      9.03 o
 -10   8   2        1.28        7.16      3.55 o
  -8   8   2      276.84      271.80      9.80 o
  -6   8   2       15.36       12.57      2.61 o
  -4   8   2       20.81       14.56      2.61 o
  -2   8   2      214.84      267.03      5.51 o
   0   8   2       39.97       40.93      2.91 o
   2   8   2        0.04        1.02      1.48 o
   4   8   2      108.95       72.97      4.34 o
   6   8   2       22.47       25.71      3.28 o
   8   8   2       67.35       59.60      8.04 o
  10   8   2        5.17       12.64      8.06 o
  -9   9   2        8.51        4.88      2.96 o
  -7   9   2       25.80       17.21      3.55 o
  -5   9   2       25.09       28.42      3.28 o
  -3   9   2        3.79        1.77      1.85 o
  -1   9   2      148.44      117.56      4.96 o
   1   9   2       17.67       17.66      2.38 o
   3   9   2       17.45       18.90      4.18 o
   5   9   2       96.09      115.72      6.78 o
   7   9   2       29.04       28.19      5.60 o
   9   9   2       16.38       25.08     13.29 o
  -8  10   2       30.22       36.64     10.93 o
  -6  10   2       34.57       50.86      5.39 o
  -4  10   2      108.92      118.92      6.40 o
  -2  10   2        0.01       -0.42      2.97 o
   0  10   2        2.25        0.93      1.96 o
   2  10   2        1.38       -2.38      2.38 o
   4  10   2       15.17       15.65      4.50 o
   6  10   2       44.42       41.08      5.12 o
   8  10   2        0.47        0.49      3.02 o
  -7  11   2        1.29        5.08      6.18 o
  -5  11   2        0.32        3.52      3.00 o
  -3  11   2        5.02        6.48      3.86 o
  -1  11   2       11.26        9.02      4.10 o
   1  11   2        0.44        0.30      3.00 o
   3  11   2        6.39        2.01      6.70 o
   5  11   2        2.21       -2.25      3.51 o
   7  11   2       15.81       18.10      4.94 o
  -4  12   2        3.80        3.36      3.28 o
  -2  12   2        1.06        5.27      2.91 o
   0  12   2        2.74        2.02      2.95 o
   2  12   2       87.21       78.58      8.23 o
   4  12   2       34.46       29.11      5.65 o
   6  12   2        7.42        7.17      7.79 o
  -5  13   2        0.38        7.47      3.92 o
  -3  13   2        0.11        4.10      3.74 o
  -1  13   2        8.68       15.97      4.08 o
   1  13   2       16.72       25.76      4.49 o
   3  13   2        5.75        0.58      4.29 o
   5  13   2        9.06        3.39      4.43 o
  -4  14   2        3.17       -1.11      3.62 o
  -2  14   2        0.00        3.08      4.63 o
   0  14   2        4.11       11.13      4.85 o
   2  14   2        0.49        0.81      4.33 o
 -13   1   3        3.27        7.93      5.98 o
 -11   1   3        9.05       -1.72      4.39 o
  -9   1   3       10.43        5.55      5.14 o
  -7   1   3      325.67      367.13     19.01 o
  -5   1   3     2454.05     2580.15     39.32 o
  -3   1   3     6097.06     6460.50     57.40 o
  -1   1   3      934.92      825.60      9.52 o
   1   1   3     5242.32     5317.20     91.36 o
   3   1   3     1197.47     1265.44     19.25 o
   5   1   3      279.57      325.28      9.92 o
   7   1   3      209.90      207.19      9.28 o
   9   1   3        1.34        3.38      3.81 o
  11   1   3        9.22        6.33      6.11 o
 -12   2   3       13.67       20.47     16.51 o
 -10   2   3       80.92       71.73      8.26 o
  -8   2   3       14.11       11.00      3.54 o
  -6   2   3        5.11       28.30      4.48 o
  -4   2   3      300.23      274.99      6.70 o
  -2   2   3     1284.47     1124.13     19.39 o
   0   2   3     7008.11     7044.11     60.62 o
   2   2   3     1417.43      914.51     10.26 o
   4   2   3     6831.83     6403.82     78.67 o
   6   2   3       72.11       68.04      5.98 o
   8   2   3      203.15      225.36     10.77 o
  10   2   3       11.35        1.23      4.11 o
  12   2   3       13.39        9.53      5.75 o
 -11   3   3       32.81       23.52      5.87 o
  -9   3   3       62.37       74.76      7.83 o
  -7   3   3      758.34      742.04     19.93 o
  -5   3   3      450.96      544.01     10.30 o
  -3   3   3      247.48      171.06      4.17 o
  -1   3   3     7567.20     7690.36     51.12 o
   1   3   3      214.11      293.16      3.84 o
   3   3   3     3663.69     3503.72     32.74 o
   5   3   3     1336.36     1439.99     51.23 o
   7   3   3        0.13       -0.19      2.55 o
   9   3   3       78.30       84.66      8.53 o
  11   3   3       33.72       21.46     10.28 o
 -12   4   3      147.74      129.20     12.20 o
 -10   4   3       57.30       94.54      9.38 o
  -8   4   3       11.82       25.64      6.24 o
  -6   4   3       32.34       36.56      3.66 o
  -4   4   3      229.05      322.63      8.32 o
  -2   4   3        9.23       12.71      2.24 o
   0   4   3     1631.44     1816.93     16.54 o
   2   4   3       92.17       97.74      2.52 o
   4   4   3     1099.34     1133.43     13.99 o
   6   4   3      838.39      795.67     16.18 o
   8   4   3      931.16      865.99     25.49 o
  10   4   3        7.34        4.86      4.32 o
 -11   5   3       55.50       52.84      8.50 o
  -9   5   3      344.67      393.89     11.86 o
  -7   5   3       48.30       55.86      4.71 o
  -5   5   3       20.57       59.59      6.08 o
  -3   5   3      278.30      226.29      5.79 o
  -1   5   3       38.82       33.88      1.60 o
   1   5   3       16.18       28.23      2.00 o
   3   5   3      771.28      849.90      9.59 o
   5   5   3      619.34      713.35     12.95 o
   7   5   3        0.27        2.33      2.24 o
   9   5   3      108.67      114.02      9.74 o
  11   5   3       10.07        2.70      3.70 o
 -12   6   3        0.79        8.04      6.92 o
 -10   6   3       99.57      100.03      9.73 o
  -8   6   3        2.31        2.56      6.52 o
  -6   6   3      163.61      161.62      5.33 o
  -4   6   3      583.81      587.54      8.16 o
  -2   6   3      987.33      890.45      8.93 o
   0   6   3     2822.64     2680.04     24.22 o
   2   6   3      319.40      326.79      7.65 o
   4   6   3     1805.53     1880.54     20.87 o
   6   6   3        2.14        5.74      2.72 o
   8   6   3       54.68       58.48      8.60 o
  10   6   3        2.62        2.52      3.85 o
 -11   7   3       38.24       33.02      9.59 o
  -9   7   3       60.54       51.94      7.11 o
  -7   7   3      342.88      317.68      8.19 o
  -5   7   3      243.99      219.51      5.31 o
  -3   7   3       92.16       85.94      3.03 o
  -1   7   3       57.71       83.90      2.55 o
   1   7   3      257.23      308.56      6.33 o
   3   7   3      147.25      165.77      5.14 o
   5   7   3       41.37       40.71      3.70 o
   7   7   3       15.09       14.81      3.67 o
   9   7   3       31.91       16.86      6.74 o
 -10   8   3        1.14        4.81      3.08 o
  -8   8   3      289.01      253.76      9.35 o
  -6   8   3       61.01       84.47      5.00 o
  -4   8   3      125.85      104.65      6.56 o
  -2   8   3        1.74        8.82      1.74 o
   0   8   3      101.15      144.93      7.04 o
   2   8   3        5.12        7.81      2.86 o
   4   8   3       49.02       89.73      5.87 o
   6   8   3        0.47        2.65      2.45 o
   8   8   3        1.28       -1.71      3.12 o
  10   8   3        0.07       -1.69      3.71 o
  -9   9   3        3.02        3.82      4.20 o
  -7   9   3       10.89        6.77      3.98 o
  -5   9   3        2.49       -0.04      2.30 o
  -3   9   3       11.10        8.07      2.23 o
  -1   9   3        0.09        0.33      1.80 o
   1   9   3       19.17       26.89      3.31 o
   3   9   3        5.85       10.70      2.98 o
   5   9   3       49.87       60.96      5.67 o
   7   9   3       44.53       38.84      8.21 o
   9   9   3       11.26        9.20      4.38 o
  -8  10   3        5.12       13.59      4.75 o
  -6  10   3       97.18      100.51      8.24 o
  -4  10   3      151.11      170.05      7.20 o
  -2  10   3       10.74        1.62      2.45 o
   0  10   3        4.77        0.53      2.79 o
   2  10   3        0.03        1.36      2.74 o
   4  10   3       51.69       76.38      6.13 o
   6  10   3       21.46       31.16      4.58 o
   8  10   3        9.53       10.32      3.83 o
  -7  11   3        0.67        0.56      3.49 o
  -5  11   3       15.82       40.86      6.37 o
  -3  11   3       13.39       16.47      3.58 o
  -1  11   3       11.98       19.25      3.58 o
   1  11   3        3.14        5.78      5.04 o
   3  11   3       20.01       24.24      5.34 o
   5  11   3        6.38        3.96      4.01 o
   7  11   3        7.86        2.81      4.35 o
  -6  12   3        8.44        4.33      6.09 o
  -4  12   3        0.03       -1.39      2.54 o
  -2  12   3        5.86        4.71      2.96 o
   0  12   3        1.55        6.98      2.90 o
   2  12   3        7.23        4.42      3.75 o
   4  12   3        0.90        1.26      3.60 o
   6  12   3        0.34        1.02      3.90 o
  -5  13   3        4.78        6.18      5.89 o
  -3  13   3        6.66       12.15      3.92 o
  -1  13   3        0.35        5.49      3.04 o
   1  13   3        2.66        7.35      3.16 o
   3  13   3        3.68        5.68      4.22 o
   5  13   3        3.62        5.24      4.60 o
  -4  14   3        5.31       18.31      8.08 o
  -2  14   3        1.86        3.71      8.38 o
   0  14   3        0.46        3.45      3.38 o
   2  14   3        0.49        5.57      3.12 o
 -12   0   4       39.16       30.34      9.89 o
 -10   0   4      956.77      930.52     34.14 o
  -8   0   4     1267.59     1209.70     64.67 o
  -6   0   4      434.66      456.05     34.04 o
  -4   0   4     2642.26     2857.97     40.52 o
  -2   0   4     5830.74     5827.66     62.62 o
   0   0   4    13368.90    13240.96    134.46 o
   2   0   4     3605.73     3880.50     62.04 o
   4   0   4      406.44      393.77     14.66 o
   6   0   4      910.33     1062.73     30.10 o
   8   0   4      692.08      585.45     24.40 o
  10   0   4       61.36       56.64     11.25 o
  12   0   4      210.75      229.61     22.16 o
 -13   1   4        0.57        3.36      5.39 o
 -11   1   4       18.06        9.30      5.30 o
  -9   1   4        9.08       42.51      5.97 o
  -7   1   4      175.61      116.24     25.96 o
  -5   1   4     1215.66     1149.01     16.17 o
  -3   1   4      106.59      122.22      3.28 o
  -1   1   4     1723.10     1606.90     12.61 o
   1   1   4        8.63        3.94      0.81 o
   3   1   4       94.48       95.84      3.88 o
   5   1   4      341.20      392.45     19.41 o
   7   1   4      289.79      398.95     17.29 o
   9   1   4       45.31       73.20      8.19 o
  11   1   4        0.00        6.82      5.03 o
 -12   2   4      272.99      267.12     14.51 o
 -10   2   4        5.48       -2.22      4.07 o
  -8   2   4       53.16       50.99      6.13 o
  -6   2   4        0.96        8.94      2.77 o
  -4   2   4     2634.47     2414.60     26.23 o
  -2   2   4     8213.12     7929.50     59.78 o
   0   2   4      290.56      327.97     11.50 o
   2   2   4       62.31       95.21      3.06 o
   4   2   4     1310.08     1278.54     17.33 o
   6   2   4       28.65       20.17      3.77 o
   8   2   4     1745.01     1770.96     32.88 o
  10   2   4        5.82       12.55      4.94 o
 -13   3   4       28.89       23.49      7.06 o
 -11   3   4       25.41       38.50      8.94 o
  -9   3   4       57.08       49.23     10.81 o
  -7   3   4      222.78      260.55     16.73 o
  -5   3   4     1532.63     1394.41     17.91 o
  -3   3   4      211.99      159.97      3.90 o
  -1   3   4     2762.82     3209.74     26.74 o
   1   3   4     1740.45     2026.91     18.73 o
   3   3   4      510.16      500.91      8.04 o
   5   3   4     1445.22     1381.03     19.49 o
   7   3   4      283.92      316.95     15.68 o
   9   3   4       18.17       13.40      4.76 o
  11   3   4       15.65       24.90      6.73 o
 -12   4   4        0.62       -4.03      4.03 o
 -10   4   4      188.44      237.98     12.26 o
  -8   4   4        0.00       -3.03      3.96 o
  -6   4   4      382.96      350.12      8.90 o
  -4   4   4     1544.97     1433.39     15.32 o
  -2   4   4      120.06      105.37      3.58 o
   0   4   4        3.47       17.61      1.92 o
   2   4   4      900.11      992.26     11.72 o
   4   4   4      175.36      212.48      5.55 o
   6   4   4      150.47      144.31      6.02 o
   8   4   4      180.34      192.43      8.09 o
  10   4   4       29.54       31.75      5.00 o
 -11   5   4      106.64      123.43     11.32 o
  -9   5   4      322.24      340.11     10.71 o
  -7   5   4      170.05      148.88      6.43 o
  -5   5   4      161.08      216.72      6.75 o
  -3   5   4      237.05      273.07      4.76 o
  -1   5   4     1863.22     1541.23     13.29 o
   1   5   4     1007.90      790.49      9.77 o
   3   5   4      123.04      103.72      3.64 o
   5   5   4      133.24      116.95      5.23 o
   7   5   4        5.89        2.27      2.04 o
   9   5   4      132.25      104.99     23.55 o
  11   5   4       32.15       21.46      5.46 o
 -12   6   4      123.68      174.73     19.72 o
 -10   6   4       66.09       78.43      7.25 o
  -8   6   4      924.43      973.37     18.44 o
  -6   6   4      374.28      366.15      7.87 o
  -4   6   4        5.40        5.64      1.61 o
  -2   6   4      128.57      120.41      2.92 o
   0   6   4      121.26      140.80      3.83 o
   2   6   4      177.07      174.71      4.66 o
   4   6   4       28.13       34.88      3.97 o
   6   6   4       36.80       56.81      5.48 o
   8   6   4        0.37        4.13      4.85 o
  10   6   4       35.18       36.60      6.54 o
 -11   7   4        1.51        8.52      6.09 o
  -9   7   4      161.01      156.65     10.97 o
  -7   7   4      441.53      422.57     10.99 o
  -5   7   4      292.11      229.24      5.43 o
  -3   7   4       11.02        6.28      1.40 o
  -1   7   4      406.04      353.59      6.70 o
   1   7   4       38.21       26.38      2.36 o
   3   7   4      123.19      133.49      6.71 o
   5   7   4       62.25       53.86      5.13 o
   7   7   4        3.74        0.66      2.96 o
   9   7   4        0.00       -0.26      3.39 o
 -10   8   4        6.26       14.76      3.98 o
  -8   8   4      239.13      211.40     10.19 o
  -6   8   4      240.61      285.76      8.80 o
  -4   8   4      652.29      642.78      9.50 o
  -2   8   4        1.68        1.41      2.16 o
   0   8   4       40.95       35.71      3.63 o
   2   8   4        6.10        2.55      2.00 o
   4   8   4        7.32        2.81      2.57 o
   6   8   4        0.22       -1.48      2.43 o
   8   8   4        7.78       10.89      9.16 o
  -9   9   4        0.97       -2.10      2.67 o
  -7   9   4       85.43       85.28      7.63 o
  -5   9   4      161.09      181.35      7.21 o
  -3   9   4        1.25       -1.25      2.01 o
  -1   9   4        0.87       -0.06      1.71 o
   1   9   4        1.73        2.30      2.02 o
   3   9   4        0.05        8.54      2.89 o
   5   9   4        1.45        5.28      3.15 o
   7   9   4       15.19        7.52      3.17 o
   9   9   4       18.06        6.35      4.12 o
  -8  10   4       55.71       93.88      8.81 o
  -6  10   4       37.91       16.85      6.87 o
  -4  10   4        8.57        0.79      2.71 o
  -2  10   4       53.23       57.98      5.44 o
   0  10   4        1.00        1.47      2.85 o
   2  10   4       64.56       85.32      6.01 o
   4  10   4        4.14        9.79      3.06 o
   6  10   4       17.15       20.04      4.28 o
   8  10   4        4.25        8.32      3.79 o
  -7  11   4        2.29        0.44      5.41 o
  -5  11   4        3.61        3.24      3.60 o
  -3  11   4       18.70       14.01      5.47 o
  -1  11   4       14.40       19.67      3.79 o
   1  11   4        5.12        3.74      3.58 o
   3  11   4        3.04        6.46      3.74 o
   5  11   4        6.68        6.68      5.41 o
   7  11   4        0.92        5.65      5.61 o
  -6  12   4       12.48       22.78      6.96 o
  -4  12   4        3.44        6.37      3.10 o
  -2  12   4       11.52       13.33      3.84 o
   0  12   4       14.08        7.09      3.33 o
   2  12   4        1.96        0.63      3.29 o
   4  12   4        2.34        1.07      9.06 o
   6  12   4       29.25       24.96      6.92 o
  -5  13   4        2.73        6.52      4.80 o
  -3  13   4        0.60        1.14      3.06 o
  -1  13   4        0.94        3.23      2.73 o
   1  13   4        4.03        0.96      2.57 o
   3  13   4       14.47       26.54      6.04 o
  -4  14   4        0.08       -4.24      5.16 o
  -2  14   4        0.01        6.02      3.52 o
   0  14   4        5.89        6.11      3.27 o
   2  14   4        3.86        7.90      3.19 o
 -13   1   5        0.54        5.34      6.01 o
 -11   1   5        5.91       11.22      8.50 o
  -9   1   5       24.87       20.58     14.12 o
  -7   1   5     1001.79     1100.48     29.91 o
  -5   1   5        2.12        2.53      1.83 o
  -3   1   5       64.97       97.18      2.53 o
  -1   1   5     2535.01     2563.67     19.17 o
   1   1   5     1797.43     1621.25     15.06 o
   3   1   5        7.69        8.72      1.83 o
   5   1   5      105.95       91.75      8.11 o
   7   1   5      118.55       90.23     10.01 o
   9   1   5       11.47       25.40      5.68 o
  11   1   5        1.89        7.83      5.23 o
 -12   2   5        0.72       -3.95      3.95 o
 -10   2   5        1.17        6.80      4.02 o
  -8   2   5      972.12      910.48     20.76 o
  -6   2   5      167.58      168.78      5.82 o
  -4   2   5     4459.47     4619.94     44.86 o
  -2   2   5     1114.23      889.46      8.71 o
   0   2   5     2537.29     2346.59     20.96 o
   2   2   5      274.55      206.30      4.75 o
   4   2   5      315.69      319.36      7.88 o
   6   2   5        6.22        9.58      3.02 o
   8   2   5       40.65       52.13      7.79 o
  10   2   5        0.16        0.52      4.05 o
 -13   3   5        3.45        1.90      5.57 o
 -11   3   5        0.09        3.26      4.42 o
  -9   3   5        1.05        0.79      7.05 o
  -7   3   5      247.76      297.01      8.80 o
  -5   3   5     1845.95     1900.79     23.42 o
  -3   3   5     4199.74     4633.24     33.53 o
  -1   3   5       75.87       56.97      2.51 o
   1   3   5       14.60       34.85      2.24 o
   3   3   5      405.45      427.93      7.68 o
   5   3   5      459.41      448.93     10.20 o
   7   3   5        0.15        0.55      2.79 o
   9   3   5        4.06        3.63      2.82 o
  11   3   5        0.06        0.63      3.70 o
 -12   4   5       25.01       24.45      6.51 o
 -10   4   5      177.08      178.94     10.75 o
  -8   4   5       19.01       11.95      3.87 o
  -6   4   5      210.26      142.79      5.85 o
  -4   4   5      894.86     1000.34     13.62 o
  -2   4   5     2016.83     1841.72     24.59 o
   0   4   5     1810.27     1837.45     17.84 o
   2   4   5      675.03      577.68     12.38 o
   4   4   5      211.64      263.05      8.74 o
   6   4   5      131.14      112.92      5.73 o
   8   4   5        0.20       -0.42      2.42 o
  10   4   5       69.02       71.35     18.07 o
 -11   5   5       42.72       40.96      7.66 o
  -9   5   5        1.27        8.92      3.37 o
  -7   5   5      658.33      560.99     12.56 o
  -5   5   5       46.81       90.08      3.84 o
  -3   5   5      206.47      224.68      4.57 o
  -1   5   5      879.80      899.83      8.97 o
   1   5   5       28.80       40.64      2.71 o
   3   5   5      136.08      160.60      4.72 o
   5   5   5        0.12        2.12      1.72 o
   7   5   5       49.29       26.41      5.11 o
   9   5   5       33.18       30.33      5.86 o
 -12   6   5       11.53       15.79      6.06 o
 -10   6   5       14.70       12.31      3.78 o
  -8   6   5      800.75      804.82     16.45 o
  -6   6   5        0.09       -0.79      1.88 o
  -4   6   5      774.70      807.36      9.87 o
  -2   6   5      330.67      311.82      5.12 o
   0   6   5      693.08      705.45     13.31 o
   2   6   5       58.83       52.29      2.88 o
   4   6   5      155.53      199.35      7.53 o
   6   6   5        0.23        3.10      2.94 o
   8   6   5        5.11       13.48      4.13 o
  10   6   5        0.17        3.61      3.41 o
 -11   7   5        0.01        0.99      3.92 o
  -9   7   5        0.97       -0.61      2.71 o
  -7   7   5      135.30      145.74      7.02 o
  -5   7   5        0.01        3.33      1.51 o
  -3   7   5       20.35       19.64      2.82 o
  -1   7   5      185.89      169.61      6.10 o
   1   7   5        0.81        0.00      2.07 o
   3   7   5       29.00       33.93      4.02 o
   5   7   5        8.51        7.28      2.77 o
   7   7   5        1.51       -2.94      4.67 o
   9   7   5        1.18        6.85      4.11 o
 -10   8   5       44.29       58.02     10.30 o
  -8   8   5       47.39       38.14      4.59 o
  -6   8   5      702.51      672.77     11.75 o
  -4   8   5      521.16      508.24      8.50 o
  -2   8   5      169.21      141.29      5.09 o
   0   8   5        0.47       -1.29      1.75 o
   2   8   5       91.05       68.13      5.19 o
   4   8   5        2.98        7.80      2.66 o
   6   8   5        2.00        3.94      2.84 o
   8   8   5        0.81        5.17      4.97 o
  -9   9   5       24.08       15.25      3.75 o
  -7   9   5       78.25       54.87      6.57 o
  -5   9   5      201.28      204.27     10.53 o
  -3   9   5       48.70       57.48      5.50 o
  -1   9   5       59.24       68.42      5.10 o
   1   9   5        0.16        3.98      2.25 o
   3   9   5       14.88       10.38      3.08 o
   5   9   5       21.24       26.41      4.31 o
   7   9   5       10.61       11.55      3.93 o
  -8  10   5        1.30        0.00      5.50 o
  -6  10   5       48.90       38.42      9.01 o
  -4  10   5       72.73      108.10      6.90 o
  -2  10   5      545.58      637.26     14.70 o
   0  10   5       16.17       10.11      3.74 o
   2  10   5        5.37       24.19      7.74 o
   4  10   5        3.37        7.70      3.01 o
   6  10   5       22.53       21.37      4.49 o
   8  10   5       27.50       12.83      8.45 o
  -7  11   5       13.73       30.53      8.81 o
  -5  11   5       98.02       82.40      8.78 o
  -3  11   5       43.35       43.07      7.43 o
  -1  11   5        0.19        0.24      2.38 o
   1  11   5       18.14       21.83      4.94 o
   3  11   5       23.23       23.10      8.35 o
   5  11   5        0.22        2.62      3.52 o
   7  11   5        4.90        8.87      3.94 o
  -6  12   5       28.83       32.90      9.57 o
  -4  12   5       16.81       39.76     10.30 o
  -2  12   5        3.80       15.07      3.77 o
   0  12   5       57.21       60.37      6.13 o
   2  12   5        2.68       -0.14      3.60 o
   4  12   5       20.11       40.01      7.01 o
   6  12   5        0.28        7.05      4.49 o
  -5  13   5        0.39        6.09      6.33 o
  -3  13   5        0.23        3.77      4.00 o
  -1  13   5        0.48        5.26      2.91 o
   1  13   5        0.02        6.66      3.72 o
   3  13   5        1.62       -0.12      3.67 o
  -2  14   5        5.82        7.40      3.86 o
   0  14   5        1.65        2.92      2.97 o
 -12   0   6      124.13      173.61     19.43 o
 -10   0   6      236.92      194.16     15.58 o
  -8   0   6       14.27       16.64      5.56 o
  -6   0   6      305.70      260.22      9.19 o
  -4   0   6      828.38      677.25     20.87 o
  -2   0   6     2585.94     2517.23     31.31 o
   0   0   6      365.87      436.25     11.52 o
   2   0   6       10.23        4.40      1.55 o
   4   0   6       80.58      120.87      5.87 o
   6   0   6       17.78       12.08      4.77 o
   8   0   6      454.86      462.87     22.60 o
  10   0   6       12.96       20.36      8.72 o
 -13   1   6        9.45        6.86      6.18 o
 -11   1   6        4.77        1.83      3.81 o
  -9   1   6       59.96      119.29     14.51 o
  -7   1   6      238.09      297.87      8.40 o
  -5   1   6       37.61       29.32      2.58 o
  -3   1   6        5.93       15.60      1.38 o
  -1   1   6        4.38        1.23      0.80 o
   1   1   6        3.81       10.76      1.33 o
   3   1   6       77.77       96.85      3.41 o
   5   1   6       78.91       94.48      5.05 o
   7   1   6       78.13      144.44     11.86 o
   9   1   6       21.91       23.89      5.97 o
  11   1   6        2.12       -0.63      4.78 o
 -12   2   6        1.40       -0.22      4.60 o
 -10   2   6      201.14      204.24     28.40 o
  -8   2   6       41.68       51.78      5.87 o
  -6   2   6       51.86       58.50      4.45 o
  -4   2   6     1664.84     1688.03     17.45 o
  -2   2   6       65.81       69.53      2.20 o
   0   2   6       72.19       41.54      1.90 o
   2   2   6      135.44       81.50      2.87 o
   4   2   6      404.62      466.47     11.97 o
   6   2   6        1.10        1.23      2.97 o
   8   2   6      431.14      457.08     12.62 o
  10   2   6       45.95       54.88      6.50 o
 -13   3   6        1.34        7.54      8.91 o
 -11   3   6       53.68       51.13     19.20 o
  -9   3   6      193.89      202.55     24.89 o
  -7   3   6        1.04        2.90      2.11 o
  -5   3   6       11.84        1.96      1.78 o
  -3   3   6     2334.70     2669.98     24.58 o
  -1   3   6     4648.14     4192.38     35.00 o
   1   3   6        2.09        8.04      1.51 o
   3   3   6      519.88      517.84      8.91 o
   5   3   6        4.44        5.70      2.13 o
   7   3   6       70.95       77.12      5.99 o
   9   3   6       59.14       61.16      6.42 o
  11   3   6       12.11        3.45      3.94 o
 -12   4   6        5.82       11.76      5.54 o
 -10   4   6        6.40        4.60      2.80 o
  -8   4   6      112.90       98.33      6.57 o
  -6   4   6      446.19      473.55     10.36 o
  -4   4   6        2.99        0.40      1.04 o
  -2   4   6     5555.12     5533.85     45.02 o
   0   4   6      205.18      201.25      5.80 o
   2   4   6       46.87       56.06      3.54 o
   4   4   6       47.82       52.66      4.42 o
   6   4   6        0.65        1.01      1.89 o
   8   4   6       89.44      100.84      7.19 o
  10   4   6       14.09       14.48      5.14 o
 -11   5   6       19.43       20.94      6.16 o
  -9   5   6        8.37        6.09      5.01 o
  -7   5   6      366.84      314.46     11.77 o
  -5   5   6     2672.74     2502.28     24.57 o
  -3   5   6     1776.56     1795.08     17.28 o
  -1   5   6      195.51      240.12      5.20 o
   1   5   6      100.88      103.65      3.54 o
   3   5   6      353.53      411.60      8.01 o
   5   5   6      100.71       62.39      6.38 o
   7   5   6        0.98       -2.27      2.27 o
   9   5   6        9.86       12.10      7.06 o
 -12   6   6       36.40       34.51      7.80 o
 -10   6   6       49.87       51.48     15.37 o
  -8   6   6      612.45      604.84     14.12 o
  -6   6   6      275.30      263.49      8.80 o
  -4   6   6      761.86      800.22     10.25 o
  -2   6   6       59.08       86.08      2.75 o
   0   6   6      247.24      202.18      6.93 o
   2   6   6      118.36      114.27      5.55 o
   4   6   6        7.14        9.62      2.68 o
   6   6   6       14.89        6.49      2.99 o
   8   6   6        6.08       13.60      4.19 o
  10   6   6        0.33        6.16      4.30 o
 -11   7   6        9.59       17.39      6.96 o
  -9   7   6       20.60       19.99      4.35 o
  -7   7   6      372.95      331.47     16.25 o
  -5   7   6      214.52      175.69      7.54 o
  -3   7   6       80.97       80.05      3.33 o
  -1   7   6      695.94      708.92     13.39 o
   1   7   6      181.62      199.69      9.30 o
   3   7   6       41.34       29.73      4.99 o
   5   7   6        8.94       20.43      3.99 o
   7   7   6        1.34       16.49      4.33 o
   9   7   6        0.67        3.59      4.50 o
 -10   8   6       17.62       19.58      5.32 o
  -8   8   6       47.26       49.42      5.24 o
  -6   8   6      551.46      583.87     10.91 o
  -4   8   6       70.39       92.45      5.97 o
  -2   8   6      583.97      517.66     11.75 o
   0   8   6       96.98       98.86      5.67 o
   2   8   6      126.72      159.31      6.95 o
   4   8   6       12.28       12.29      3.20 o
   6   8   6       39.71       39.52      5.56 o
   8   8   6        6.44        5.27      3.81 o
  -9   9   6        0.03        8.13      5.94 o
  -7   9   6       13.48        9.30      5.65 o
  -5   9   6      168.80      193.86     10.31 o
  -3   9   6      530.97      543.24     10.87 o
  -1   9   6        0.01        1.23      2.57 o
   1   9   6       59.35       29.62      4.10 o
   3   9   6        2.08        8.95      4.55 o
   5   9   6        4.50        7.17      3.13 o
   7   9   6        2.04       -1.47      2.70 o
  -8  10   6       18.28       19.72      7.84 o
  -6  10   6        6.45       11.78      5.33 o
  -4  10   6       27.25       36.42      6.17 o
  -2  10   6        0.59        3.79      2.87 o
   0  10   6      180.01      197.04      7.98 o
   2  10   6       11.54        3.70      2.57 o
   4  10   6       23.62       36.90      6.68 o
   6  10   6        4.55        9.55      3.84 o
  -7  11   6       38.68       48.12      7.61 o
  -5  11   6        0.48        3.44      3.79 o
  -3  11   6       50.56       34.94      7.12 o
  -1  11   6        1.05        4.49      2.71 o
   1  11   6       18.05       20.32      5.18 o
   3  11   6        4.16        9.91      5.26 o
   5  11   6        2.78        2.03      3.33 o
  -6  12   6        0.90        1.15      4.08 o
  -4  12   6       15.24       13.93      5.48 o
  -2  12   6       20.87        8.54      5.91 o
   0  12   6       73.86       69.18      8.22 o
   2  12   6       12.36        7.80      7.04 o
   4  12   6        3.63       -0.14      4.87 o
  -5  13   6        4.46        7.03      4.45 o
  -3  13   6        2.56        2.22      3.95 o
  -1  13   6        0.69        1.84      2.98 o
   1  13   6        3.58        3.82      4.89 o
   3  13   6        1.25       -2.92      3.81 o
  -2  14   6        0.68        2.21      4.46 o
   0  14   6        0.30        0.69      3.13 o
 -13   1   7        5.13        1.82      5.32 o
 -11   1   7        0.25       -1.68      4.32 o
  -9   1   7        1.23       -1.68      3.23 o
  -7   1   7     1324.88     1357.93     27.26 o
  -5   1   7        2.70        1.41      0.95 o
  -3   1   7     3584.92     3706.64     31.88 o
  -1   1   7     3059.68     3135.36     23.81 o
   1   1   7      670.19      688.65      9.14 o
   3   1   7     3174.51     3102.44     28.42 o
   5   1   7      452.25      424.33     10.30 o
   7   1   7      398.74      365.23     10.80 o
   9   1   7       15.02       15.33      3.89 o
 -12   2   7       12.33       16.47      5.69 o
 -10   2   7        9.55       -0.31      4.32 o
  -8   2   7      340.86      336.64     13.15 o
  -6   2   7      516.04      462.45     18.30 o
  -4   2   7     3675.21     4385.24     33.02 o
  -2   2   7      546.34      454.26      6.12 o
   0   2   7     3730.75     3869.73     30.91 o
   2   2   7       47.15       88.33      3.17 o
   4   2   7      141.41      171.94      6.22 o
   6   2   7        5.11       15.08      2.95 o
   8   2   7        4.17        3.31      2.79 o
  10   2   7        0.00        2.71      2.84 o
 -11   3   7        0.09       -6.78      7.55 o
  -9   3   7      158.28      167.42      7.84 o
  -7   3   7        1.18       -1.65      1.65 o
  -5   3   7       21.66       25.57      3.58 o
  -3   3   7     2021.23     2209.59     21.75 o
  -1   3   7     2277.70     2525.53     23.79 o
   1   3   7     1253.07     1274.87     22.10 o
   3   3   7        3.80        7.60      2.02 o
   5   3   7       98.85      123.30      7.29 o
   7   3   7      112.21      106.79      7.71 o
   9   3   7       24.63       41.79      5.56 o
 -12   4   7       24.22       40.54     11.40 o
 -10   4   7       65.83       68.22     12.90 o
  -8   4   7     1032.57     1003.94     18.75 o
  -6   4   7      142.16      120.31      5.60 o
  -4   4   7     1904.77     1691.19     15.71 o
  -2   4   7      562.33      582.69      9.03 o
   0   4   7      814.39      660.38      9.69 o
   2   4   7      138.27       97.25      2.90 o
   4   4   7      268.56      221.04      7.14 o
   6   4   7       48.13       30.80      4.07 o
   8   4   7        0.63       -1.89      2.77 o
  10   4   7        1.48        4.86      4.38 o
 -11   5   7       16.20       17.30      6.91 o
  -9   5   7        4.63        2.03      2.82 o
  -7   5   7       56.40      110.84      6.55 o
  -5   5   7       88.64       91.17      6.26 o
  -3   5   7       76.97       98.92      3.85 o
  -1   5   7      142.53      145.91      7.20 o
   1   5   7      165.42      169.59      5.41 o
   3   5   7        4.37       20.42      2.62 o
   5   5   7      152.82      132.39      7.99 o
   7   5   7        0.11        3.17      3.31 o
   9   5   7        0.17        6.21      3.89 o
 -12   6   7        7.84       11.53      6.06 o
 -10   6   7       14.48       13.29      8.32 o
  -8   6   7       56.30       50.23      5.33 o
  -6   6   7      455.11      435.93      9.41 o
  -4   6   7      272.06      265.94      5.64 o
  -2   6   7      513.19      562.21      9.17 o
   0   6   7       37.88       45.75      4.16 o
   2   6   7        0.02        0.68      1.99 o
   4   6   7       13.27        8.09      3.83 o
   6   6   7       29.79       42.79      6.53 o
   8   6   7        5.55        4.02      3.20 o
 -11   7   7       15.92       20.44      7.06 o
  -9   7   7        2.50        3.15      2.89 o
  -7   7   7        9.26       30.27      4.06 o
  -5   7   7      174.71      185.75      5.99 o
  -3   7   7       17.78       21.57      3.68 o
  -1   7   7       46.18       46.27      5.61 o
   1   7   7      468.04      455.39     13.81 o
   3   7   7      230.58      230.96      9.89 o
   5   7   7       45.74       47.46      5.18 o
   7   7   7        8.73       21.60     18.63 o
   9   7   7        1.05       -2.63      3.18 o
 -10   8   7       22.98       21.59      8.11 o
  -8   8   7       16.77       19.54      3.92 o
  -6   8   7      177.58      184.85     12.03 o
  -4   8   7       31.93       25.44      5.83 o
  -2   8   7       67.62       96.54     10.42 o
   0   8   7       12.97       30.40      4.03 o
   2   8   7       94.57       73.39      5.82 o
   4   8   7      152.88      137.29     12.39 o
   6   8   7       15.02       15.68      3.97 o
   8   8   7        9.75        7.65      4.31 o
  -9   9   7       49.66       52.30     10.91 o
  -7   9   7       10.63       13.38      4.55 o
  -5   9   7       35.43       40.78      6.12 o
  -3   9   7      355.27      359.67     10.58 o
  -1   9   7      852.97      791.64     26.54 o
   1   9   7       57.08       52.26      5.28 o
   3   9   7       75.60       81.31      6.53 o
   5   9   7        5.07        5.55      3.19 o
   7   9   7        0.41        6.31      6.60 o
  -8  10   7        0.28        3.83      3.58 o
  -6  10   7        9.01        7.34      4.09 o
  -4  10   7      284.62      268.62     12.55 o
  -2  10   7        9.51        2.90      2.47 o
   0  10   7      496.47      520.46     13.25 o
   2  10   7       49.52       38.69      4.95 o
   4  10   7       13.43       22.49      6.06 o
   6  10   7       11.59        7.12      4.37 o
  -7  11   7        0.10        2.35      4.18 o
  -5  11   7       11.00        8.14      4.04 o
  -3  11   7      160.84      157.58     12.98 o
  -1  11   7       76.58       73.40      9.96 o
   1  11   7       18.19       11.49      6.70 o
   3  11   7        8.61        6.05      3.33 o
   5  11   7        1.54        3.07      3.77 o
  -6  12   7       13.66       12.60      5.18 o
  -4  12   7        1.19       10.34      6.84 o
  -2  12   7        0.41        2.55      2.87 o
   0  12   7        5.69       13.02      4.62 o
   2  12   7       28.74       26.17      5.87 o
   4  12   7       31.94       25.49      6.31 o
  -5  13   7       13.12        9.17      5.05 o
  -3  13   7        1.17        2.65      4.36 o
  -1  13   7       14.76       17.99      4.23 o
   1  13   7       19.94        9.72      4.98 o
   3  13   7        0.01        4.66      4.87 o
 -12   0   8        0.33        8.13      6.57 o
 -10   0   8        0.92       -4.15      5.60 o
  -8   0   8      439.93      444.46     20.65 o
  -6   0   8      138.07      106.42      6.32 o
  -4   0   8     1704.23     1567.31     17.78 o
  -2   0   8     1016.72      993.27     16.69 o
   0   0   8     1475.70     1808.00     25.13 o
   2   0   8      567.73      788.43     15.26 o
   4   0   8       93.65      143.79      6.78 o
   6   0   8       64.05      108.03      7.22 o
   8   0   8      235.03      185.19      9.98 o
  10   0   8        0.39        1.46      3.63 o
 -13   1   8        1.66        6.78      9.01 o
 -11   1   8       31.94       47.78      8.29 o
  -9   1   8       64.33      104.88      7.38 o
  -7   1   8        2.87        7.71      3.74 o
  -5   1   8      144.36      139.35      4.01 o
  -3   1   8      565.71      469.99      6.59 o
  -1   1   8      109.17      150.45      3.48 o
   1   1   8      260.65      222.11      4.96 o
   3   1   8      272.11      283.22      8.39 o
   5   1   8      362.74      416.33      8.82 o
   7   1   8       14.65       33.27      4.47 o
   9   1   8        5.75        7.66      3.44 o
 -12   2   8       16.78       35.79      7.19 o
 -10   2   8        4.77        8.80      4.40 o
  -8   2   8       16.26       13.18      2.97 o
  -6   2   8      634.08      616.92      9.96 o
  -4   2   8      225.98      314.76      5.61 o
  -2   2   8     1279.64     1170.49     11.68 o
   0   2   8       40.21       69.47      2.51 o
   2   2   8      126.99      142.74      4.14 o
   4   2   8      211.68      210.77      5.80 o
   6   2   8      117.81       83.30      5.97 o
   8   2   8       75.76      110.67      7.58 o
  10   2   8        0.43        8.63      4.81 o
 -11   3   8       12.60       35.36      6.92 o
  -9   3   8      122.09      134.73     11.02 o
  -7   3   8        2.61        9.15      5.07 o
  -5   3   8      406.54      451.54      8.95 o
  -3   3   8      824.43      942.65     12.43 o
  -1   3   8      489.04      456.69      7.98 o
   1   3   8      138.34      135.48      3.80 o
   3   3   8       10.88       17.29      2.10 o
   5   3   8       34.66       39.82      4.32 o
   7   3   8      176.07      179.46      7.98 o
   9   3   8       11.10        4.16      3.76 o
 -12   4   8       11.35       21.34      6.53 o
 -10   4   8       11.97        4.17      3.47 o
  -8   4   8       69.17       62.14      5.63 o
  -6   4   8      727.78      719.72     11.76 o
  -4   4   8       10.02       11.22      2.03 o
  -2   4   8     2962.27     3249.50     30.10 o
   0   4   8        1.30        0.74      1.34 o
   2   4   8       99.98      101.84      4.35 o
   4   4   8        0.51        0.91      2.07 o
   6   4   8       28.96       31.06      4.46 o
   8   4   8        2.69        1.75      5.06 o
  10   4   8        0.95        0.31      3.51 o
 -11   5   8        0.04       -1.84      8.09 o
  -9   5   8      299.33      287.79     10.35 o
  -7   5   8       10.63        4.66      2.29 o
  -5   5   8      233.19      229.59      6.32 o
  -3   5   8       87.61      130.82      4.52 o
  -1   5   8     1248.39     1337.22     16.01 o
   1   5   8      893.64      944.50     14.95 o
   3   5   8      413.73      429.61     11.20 o
   5   5   8       71.27       88.83      7.93 o
   7   5   8       43.12       77.60      8.35 o
   9   5   8        3.50        6.01      4.25 o
 -10   6   8       27.15       31.11      5.05 o
  -8   6   8       38.62       33.58      4.53 o
  -6   6   8      308.14      293.91      7.77 o
  -4   6   8        0.42        0.11      1.54 o
  -2   6   8       33.30       36.32      2.99 o
   0   6   8     1037.89      898.20     16.05 o
   2   6   8        7.21       11.48      2.96 o
   4   6   8      495.23      445.50     12.25 o
   6   6   8       14.94       12.79      3.94 o
   8   6   8        0.04        5.61      3.81 o
 -11   7   8        0.92       -0.45      3.37 o
  -9   7   8       41.56       56.80      5.97 o
  -7   7   8        0.03        0.84      1.76 o
  -5   7   8      145.19      125.07      5.25 o
  -3   7   8      116.02       95.46      6.56 o
  -1   7   8      118.08      106.57      6.20 o
   1   7   8      515.75      621.52     13.82 o
   3   7   8      203.08      268.84      9.55 o
   5   7   8        3.25       18.61      4.74 o
   7   7   8        0.16        3.32      5.43 o
 -10   8   8        0.01        0.76      3.94 o
  -8   8   8        1.05        2.43      2.29 o
  -6   8   8        7.20        5.77      3.49 o
  -4   8   8      427.39      467.08     12.05 o
  -2   8   8      260.58      311.62      9.63 o
   0   8   8      437.35      387.77     13.37 o
   2   8   8       61.33       66.46      9.36 o
   4   8   8        9.33       14.20      4.78 o
   6   8   8       15.66       16.43      5.65 o
   8   8   8        3.09        2.37      3.62 o
  -9   9   8       35.29       39.92      6.95 o
  -7   9   8       10.05        6.30      3.95 o
  -5   9   8       59.82       70.77      5.97 o
  -3   9   8        5.29        3.02      2.78 o
  -1   9   8      364.06      346.85     14.38 o
   1   9   8       90.71      138.19      7.58 o
   3   9   8        0.77        5.87      2.92 o
   5   9   8        1.58       -0.89      2.67 o
   7   9   8        0.32        7.08      4.29 o
  -8  10   8        0.74        2.44      4.29 o
  -6  10   8       19.17       24.47      5.43 o
  -4  10   8        0.49        5.50      3.74 o
  -2  10   8        5.20        3.64      5.35 o
   0  10   8       24.82       22.07      3.97 o
   2  10   8       73.26       89.82      7.06 o
   4  10   8       16.73       14.38      4.03 o
   6  10   8        8.93        7.25      3.72 o
  -7  11   8        0.56       -1.56      3.62 o
  -5  11   8       29.29       23.59      6.50 o
  -3  11   8        1.98        3.69      4.00 o
  -1  11   8       12.19        9.60      4.54 o
   1  11   8        1.04       12.31      5.31 o
   3  11   8        3.36        6.65      3.53 o
   5  11   8        1.22        6.21      3.64 o
  -6  12   8        0.66       -2.66      5.04 o
  -4  12   8        0.00        4.50      4.22 o
  -2  12   8       35.96       26.72      6.21 o
   0  12   8       13.05       13.84      6.21 o
   2  12   8       30.59       37.49      7.19 o
   4  12   8        1.91        4.02      4.44 o
  -3  13   8        0.40        5.61      4.65 o
  -1  13   8        1.42       15.10      5.38 o
   1  13   8       12.86       13.00      6.70 o
 -13   1   9       17.49       21.17     13.29 o
 -11   1   9       18.95       16.50      5.58 o
  -9   1   9      710.45      682.82     19.26 o
  -7   1   9       54.08       66.58      4.51 o
  -5   1   9      836.18      887.61     12.76 o
  -3   1   9       89.39      102.30      3.15 o
  -1   1   9      253.45      275.15      6.19 o
   1   1   9        0.50       -0.62      1.32 o
   3   1   9      762.60      749.25     11.30 o
   5   1   9        2.66        3.38      2.92 o
   7   1   9      130.32      119.58      5.99 o
   9   1   9        5.63        6.49      2.75 o
 -12   2   9       24.49       10.57      6.40 o
 -10   2   9       10.19       13.62      8.10 o
  -8   2   9      157.66      123.79     10.02 o
  -6   2   9      327.04      307.24      8.98 o
  -4   2   9      478.47      372.48      6.33 o
  -2   2   9     1105.91     1175.62     12.12 o
   0   2   9      503.96      487.14      6.90 o
   2   2   9      218.54      202.79      5.67 o
   4   2   9      177.40      156.57      6.76 o
   6   2   9       11.65        4.04      1.97 o
   8   2   9        4.39        8.72      3.10 o
 -11   3   9       99.36       91.21     14.82 o
  -9   3   9       55.16       44.48      7.42 o
  -7   3   9      230.33      215.40      7.99 o
  -5   3   9      159.00      154.99      5.62 o
  -3   3   9      351.96      343.28      5.92 o
  -1   3   9      380.62      442.72      6.18 o
   1   3   9      444.51      529.01      9.43 o
   3   3   9       53.13       46.47      4.14 o
   5   3   9       21.44        8.56      2.83 o
   7   3   9       33.76       55.45      7.03 o
   9   3   9        8.56       22.71     13.56 o
 -12   4   9        1.02       -1.69     13.03 o
 -10   4   9        1.39        1.43      2.60 o
  -8   4   9       66.83       71.56     12.54 o
  -6   4   9       79.69       90.64      5.93 o
  -4   4   9      215.34      298.19      6.97 o
  -2   4   9      156.22      198.37      5.57 o
   0   4   9        8.62        3.37      1.64 o
   2   4   9        5.57        5.92      2.39 o
   4   4   9      142.36      107.22      5.67 o
   6   4   9       61.05       53.16      7.01 o
   8   4   9        6.60        4.52      6.45 o
 -11   5   9        8.32        0.85      3.67 o
  -9   5   9      303.16      333.64     11.25 o
  -7   5   9       26.73       18.60      2.87 o
  -5   5   9      202.33      216.92      6.30 o
  -3   5   9       13.17       19.44      2.51 o
  -1   5   9        2.78        1.22      1.66 o
   1   5   9      238.99      282.52      8.73 o
   3   5   9       94.45      109.43      6.43 o
   5   5   9      116.50      145.93      8.77 o
   7   5   9       59.13       75.97      8.37 o
   9   5   9       16.51       18.41      5.82 o
 -10   6   9       33.00       43.13      5.78 o
  -8   6   9      226.20      203.37      8.52 o
  -6   6   9       27.86       19.97      2.94 o
  -4   6   9      113.38       84.11      4.37 o
  -2   6   9       34.81       14.26      3.06 o
   0   6   9       19.95       59.45      5.14 o
   2   6   9        3.60        3.73      2.43 o
   4   6   9       10.47       16.70      3.62 o
   6   6   9       74.87       79.97     10.45 o
   8   6   9        2.71        1.63      3.67 o
 -11   7   9        2.67        3.39      4.03 o
  -9   7   9       36.35       36.34      5.06 o
  -7   7   9       12.34       25.35      3.36 o
  -5   7   9        3.33        5.25      2.45 o
  -3   7   9        0.24        2.02      2.20 o
  -1   7   9      167.08      194.08      9.82 o
   1   7   9       22.97        6.63      7.26 o
   3   7   9        0.21        3.08      4.61 o
   5   7   9      101.05       98.36      7.55 o
   7   7   9        1.51        8.73      4.24 o
 -10   8   9        5.93        7.72      4.95 o
  -8   8   9        2.46        2.28      2.74 o
  -6   8   9        3.97        6.70      2.89 o
  -4   8   9        6.00        8.11      2.86 o
  -2   8   9        2.27        1.99      2.57 o
   0   8   9        2.19        9.08      3.06 o
   2   8   9      288.86      317.11     11.14 o
   4   8   9       22.72       33.47      4.73 o
   6   8   9       95.53      107.49     26.30 o
  -9   9   9        1.58        4.38      6.09 o
  -7   9   9        4.93        9.61      5.06 o
  -5   9   9        1.08        0.95      2.67 o
  -3   9   9        0.40       -2.49      2.49 o
  -1   9   9       20.78       11.77      3.69 o
   1   9   9      186.49      160.95      8.07 o
   3   9   9      178.79      180.77      8.71 o
   5   9   9        0.58        7.30      3.57 o
   7   9   9        0.00        8.93      4.61 o
  -8  10   9       11.19        1.79      3.75 o
  -6  10   9       10.57       10.95      7.69 o
  -4  10   9        2.68       -0.16      3.30 o
  -2  10   9      197.44      152.76      7.91 o
   0  10   9      185.97      192.80      8.63 o
   2  10   9       45.88       40.89      9.36 o
   4  10   9       38.04       31.59      6.56 o
   6  10   9        7.89       11.68      4.83 o
  -7  11   9        0.01        3.63      4.06 o
  -5  11   9       21.07       16.60      5.61 o
  -3  11   9       16.04       24.13     11.52 o
  -1  11   9      109.10       95.05      9.50 o
   1  11   9       71.54       59.14      6.25 o
   3  11   9        2.03        1.78      3.21 o
   5  11   9        4.21       12.54      4.21 o
  -6  12   9        2.84        6.46      4.61 o
  -4  12   9       20.28       10.57      6.89 o
  -2  12   9        3.78        5.86      4.27 o
   0  12   9        0.10       -1.95      3.84 o
   2  12   9       15.79       14.54      7.26 o
  -3  13   9        6.03       13.79     11.18 o
  -1  13   9        3.62       11.68      7.57 o
 -12   0  10        3.97       16.89     15.97 o
  -8   0  10        1.61        3.04      2.85 o
  -6   0  10      186.73      237.87      9.70 o
  -4   0  10      437.05      420.02     11.88 o
  -2   0  10      347.63      394.39     10.96 o
   0   0  10      470.99      388.19     10.11 o
   2   0  10        0.42        1.32      1.95 o
   4   0  10      777.72      690.82     16.58 o
   6   0  10      365.50      317.39     12.20 o
   8   0  10       28.48       37.72      6.39 o
 -11   1  10       21.57       37.06     13.17 o
  -9   1  10       34.34       62.44      7.15 o
  -7   1  10      277.72      267.00      8.31 o
  -5   1  10      358.55      287.67     10.18 o
  -3   1  10       50.53       28.25      2.18 o
  -1   1  10       25.23       32.20      2.66 o
   1   1  10      186.70      189.02      7.67 o
   3   1  10       77.13       73.17      6.61 o
   5   1  10       17.49       32.17      5.60 o
   7   1  10       46.92       51.24      5.89 o
   9   1  10        1.72        1.37      3.15 o
 -12   2  10       44.90       34.91      7.28 o
 -10   2  10      143.53      139.34     20.49 o
  -8   2  10       19.56       11.69      4.64 o
  -6   2  10      912.07      874.33     13.59 o
  -4   2  10      240.20      241.57      5.19 o
  -2   2  10     1139.66     1050.54     13.03 o
   0   2  10      237.54      293.66      5.95 o
   2   2  10       31.96       48.24      5.95 o
   4   2  10        1.80        5.50      3.28 o
   6   2  10        0.44       -0.55      2.33 o
   8   2  10      157.57      132.58      8.79 o
 -11   3  10      125.33      143.73     31.79 o
  -9   3  10      509.60      472.10     13.26 o
  -7   3  10        0.00        1.90      2.42 o
  -5   3  10        2.76        2.81      1.74 o
  -3   3  10       14.02       32.62      2.63 o
  -1   3  10      128.01      134.62      6.60 o
   1   3  10       66.03       74.50      4.25 o
   3   3  10      413.52      378.33     19.03 o
   5   3  10        0.00       -1.05      2.18 o
   7   3  10       44.18       30.49      4.85 o
   9   3  10       21.60       16.47      5.37 o
 -12   4  10        9.90        7.13      5.64 o
 -10   4  10        3.45       11.87      3.48 o
  -8   4  10       23.53       36.52      6.30 o
  -6   4  10        0.90        2.54      2.07 o
  -4   4  10      171.43      174.49      5.55 o
  -2   4  10       23.54       40.38      3.34 o
   0   4  10      820.84      739.55     13.35 o
   2   4  10       37.53       43.85      3.70 o
   4   4  10        1.40        0.31      2.15 o
   6   4  10      106.57      114.30      9.78 o
   8   4  10        1.59        2.43      3.20 o
 -11   5  10        1.03        5.03      3.04 o
  -9   5  10       90.87      134.96     14.97 o
  -7   5  10       92.68       64.50      9.28 o
  -5   5  10      135.29      198.94      6.85 o
  -3   5  10        1.03        0.06      1.63 o
  -1   5  10       11.91        7.58      2.19 o
   1   5  10        0.47        6.90      2.58 o
   3   5  10        0.40        2.34      2.48 o
   5   5  10      144.06      113.70      9.25 o
   7   5  10      187.23      174.44     18.02 o
 -10   6  10        2.08        2.03      3.11 o
  -8   6  10       14.98       21.61      3.88 o
  -6   6  10       75.51       84.86      5.21 o
  -4   6  10        0.40        2.64      1.81 o
  -2   6  10        2.02        3.45      2.35 o
   0   6  10       39.16       39.35      4.47 o
   2   6  10      725.37      623.41     14.48 o
   4   6  10      332.45      314.41     13.08 o
   6   6  10      124.92      138.81     10.87 o
   8   6  10       43.95       36.78      6.98 o
 -11   7  10        2.60        6.37      4.02 o
  -9   7  10       60.29       62.03      6.48 o
  -7   7  10        0.65        2.17      2.18 o
  -5   7  10        0.00       -1.83      2.93 o
  -3   7  10        0.31        3.27      2.32 o
  -1   7  10      103.13       92.64      6.40 o
   1   7  10       19.03       47.69      5.19 o
   3   7  10      456.01      411.12     16.20 o
   5   7  10      153.57      144.90     10.88 o
   7   7  10        4.80        5.68      3.94 o
 -10   8  10       14.54       35.09      9.81 o
  -8   8  10        3.75        7.09      4.21 o
  -6   8  10        1.37        4.36      2.57 o
  -4   8  10       53.73       44.70      7.51 o
  -2   8  10       77.20       91.54      8.50 o
   0   8  10      651.96      553.35     20.21 o
   2   8  10        3.66        3.69      3.03 o
   4   8  10       83.44       85.89      7.36 o
   6   8  10        2.76        3.99      3.61 o
  -9   9  10        0.99       12.37      6.92 o
  -7   9  10        3.22        7.74      3.06 o
  -5   9  10       12.09       29.91      5.26 o
  -3   9  10       30.39       61.07      6.04 o
  -1   9  10       45.37       42.12      5.19 o
   1   9  10      144.81      153.71      8.00 o
   3   9  10       10.54        6.23      3.33 o
   5   9  10        1.43        7.54      3.96 o
  -8  10  10        0.23        3.51      3.71 o
  -6  10  10       11.63       19.21      5.64 o
  -4  10  10       77.95       94.54      7.36 o
  -2  10  10        0.21        2.50      3.11 o
   0  10  10       46.16       47.91     10.16 o
   2  10  10       14.51       23.62      4.71 o
   4  10  10        6.89        0.50      3.07 o
  -7  11  10        0.50        5.88      4.37 o
  -5  11  10        1.77        6.50      4.36 o
  -3  11  10       24.17       10.63      4.73 o
  -1  11  10        2.27        6.03      4.40 o
   1  11  10        4.71        6.32      3.52 o
   3  11  10        1.27        4.25      3.56 o
  -4  12  10        0.97        6.29      5.89 o
  -2  12  10        0.15        3.54      4.14 o
   0  12  10        1.40        0.86      4.16 o
   2  12  10        3.89       -0.45      3.95 o
 -11   1  11        1.03        0.71      7.03 o
  -9   1  11      848.57      760.86     17.66 o
  -7   1  11      749.99      722.64     13.11 o
  -5   1  11     1482.43     1437.52     18.10 o
  -3   1  11      659.57      664.30     10.51 o
  -1   1  11      106.59      112.42      4.02 o
   1   1  11        5.14        2.21      1.75 o
   3   1  11        1.65        4.70      1.85 o
   5   1  11        2.48       -1.73      2.01 o
   7   1  11        0.05       -0.54      2.59 o
   9   1  11        0.55       -0.07      3.79 o
 -12   2  11       15.86       18.31     12.27 o
 -10   2  11       39.87       30.57      4.82 o
  -8   2  11      480.92      494.80     13.29 o
  -6   2  11       18.03       32.65      3.37 o
  -4   2  11      202.31      160.81      5.55 o
  -2   2  11        3.75        0.40      1.79 o
   0   2  11       23.81       28.94      3.40 o
   2   2  11        4.57        7.20      2.42 o
   4   2  11       46.19       22.87      3.67 o
   6   2  11        3.60        0.58      2.54 o
   8   2  11        3.57        4.99      3.90 o
 -11   3  11        0.00        4.47      6.97 o
  -9   3  11     1108.22     1133.04     26.64 o
  -7   3  11        0.75        3.55      2.71 o
  -5   3  11      267.93      311.42      9.35 o
  -3   3  11      119.83      156.30      5.23 o
  -1   3  11        0.69        8.80      2.31 o
   1   3  11       70.18       88.33      5.47 o
   3   3  11        2.99       12.12      3.01 o
   5   3  11       92.24      141.82      8.55 o
   7   3  11       13.34       16.51      4.74 o
 -12   4  11      106.03       79.41      8.42 o
 -10   4  11       57.88       40.44      9.38 o
  -8   4  11       34.89       33.79      4.80 o
  -6   4  11        0.15        8.32      2.76 o
  -4   4  11       12.74       19.90      2.78 o
  -2   4  11        1.86        1.18      1.79 o
   0   4  11       93.08      129.54      9.49 o
   2   4  11       20.67       43.37      4.31 o
   4   4  11      187.12      219.47     26.69 o
   6   4  11        7.02        6.97      4.50 o
   8   4  11       94.39       77.29     19.14 o
 -11   5  11        6.81        2.17      3.30 o
  -9   5  11        0.57        4.82      4.78 o
  -7   5  11      341.86      317.24     10.30 o
  -5   5  11        1.38        2.06      1.95 o
  -3   5  11      128.40      160.29      5.66 o
  -1   5  11      328.38      321.91      7.91 o
   1   5  11        4.09       15.44      3.35 o
   3   5  11       43.99       32.97      5.72 o
   5   5  11       25.61       42.38      6.31 o
   7   5  11       34.19       34.80      6.65 o
 -10   6  11        1.96       -0.87      3.01 o
  -8   6  11      100.06       91.07     18.84 o
  -6   6  11        9.05        4.54      2.14 o
  -4   6  11       45.97       59.56      4.65 o
  -2   6  11       46.26       22.21      4.71 o
   0   6  11       93.40       72.81      5.91 o
   2   6  11       24.91       32.20      4.38 o
   4   6  11       91.02       76.13      8.25 o
   6   6  11        1.94        9.72      4.27 o
  -9   7  11        4.58       11.59      3.70 o
  -7   7  11       11.64       -2.41      2.83 o
  -5   7  11      131.59       84.55      6.32 o
  -3   7  11      163.93      159.37      7.24 o
  -1   7  11       62.71       47.18      5.23 o
   1   7  11        7.05        3.60      2.52 o
   3   7  11       20.92       22.57      4.20 o
   5   7  11        3.52        3.48      3.83 o
   7   7  11       28.69       37.12      6.80 o
 -10   8  11        4.38        0.80      4.30 o
  -8   8  11        7.91       13.65      6.84 o
  -6   8  11        0.00        0.60      2.58 o
  -4   8  11        1.16        4.67      2.86 o
  -2   8  11        7.83       10.74      3.39 o
   0   8  11        7.13        8.66      3.26 o
   2   8  11        0.00        4.93      2.93 o
   4   8  11       14.22       10.32      3.44 o
   6   8  11       32.56       24.25      5.63 o
  -9   9  11        0.29        3.90      6.57 o
  -7   9  11        9.43        5.38      3.16 o
  -5   9  11       20.28       14.87      5.14 o
  -3   9  11        0.14        4.00      3.03 o
  -1   9  11       65.58       66.88      6.43 o
   1   9  11       18.93       15.19      3.80 o
   3   9  11        4.56        4.57      3.20 o
   5   9  11       11.31       12.50      4.00 o
  -8  10  11       17.40       21.18      8.42 o
  -6  10  11        0.50        2.16      4.21 o
  -4  10  11        0.35        0.27      2.96 o
  -2  10  11        2.31        4.75      3.66 o
   0  10  11        0.21        1.17      3.51 o
   2  10  11       40.30       31.65      5.72 o
   4  10  11        4.67       12.27      4.23 o
  -5  11  11        9.33        4.25      4.37 o
  -3  11  11        1.48       -3.21      3.76 o
  -1  11  11       30.28       45.86      6.57 o
   1  11  11        0.00        1.74      3.05 o
   3  11  11        3.70        5.88      4.11 o
  -4  12  11        0.04       -0.73      4.10 o
  -2  12  11        0.01        3.14      6.60 o
   0  12  11        1.41       -1.56      4.44 o
 -12   0  12        3.40       19.05      8.91 o
 -10   0  12      167.44      155.01     17.34 o
  -8   0  12      973.45     1029.14     23.98 o
  -6   0  12      343.97      382.57     12.94 o
  -4   0  12        7.89        8.71      3.12 o
  -2   0  12        5.42        4.97      2.39 o
   0   0  12        5.86       20.47      3.60 o
   2   0  12        0.64        1.93      2.58 o
   4   0  12       14.13       14.54      3.88 o
   6   0  12        0.78       -4.38      5.02 o
   8   0  12       48.67       15.68      8.52 o
 -11   1  12        8.53        5.74      4.41 o
  -9   1  12        7.03       22.69      5.88 o
  -7   1  12      190.13      192.78      6.82 o
  -5   1  12     1501.75     1326.51     17.57 o
  -3   1  12      440.18      407.91      8.26 o
  -1   1  12       78.38       58.92      6.54 o
   1   1  12        1.69        2.88      2.18 o
   3   1  12       57.33       61.89      5.32 o
   5   1  12        7.05        2.80      2.66 o
   7   1  12       17.69       21.96      4.27 o
 -12   2  12       34.44       29.13      7.35 o
 -10   2  12       62.67       66.69      6.93 o
  -8   2  12       51.84       41.51      5.16 o
  -6   2  12      258.02      268.25      7.57 o
  -4   2  12      279.68      247.35      9.43 o
  -2   2  12       14.94       17.37      3.79 o
   0   2  12       48.50       33.87      4.00 o
   2   2  12       10.07       13.19      2.87 o
   4   2  12       21.81       27.31      4.17 o
   6   2  12       30.15       23.92      4.21 o
   8   2  12        0.13       -0.64      3.25 o
 -11   3  12       22.80       14.84      4.25 o
  -9   3  12        8.22       10.26      3.66 o
  -7   3  12      349.93      304.06     12.44 o
  -5   3  12       25.17       37.84      4.41 o
  -3   3  12       14.15       25.60      5.32 o
  -1   3  12      393.16      432.85      9.17 o
   1   3  12        1.03       -1.73      1.73 o
   3   3  12       54.75       26.38      3.89 o
   5   3  12        6.66        4.93      4.11 o
   7   3  12        1.13        1.53      2.97 o
 -10   4  12      142.79      155.55     19.49 o
  -8   4  12       28.28       20.40      4.00 o
  -6   4  12      117.45      147.36      7.02 o
  -4   4  12        1.97        7.01      3.21 o
  -2   4  12       39.37       31.72      3.41 o
   0   4  12        1.07        0.50      1.89 o
   2   4  12      104.47       85.57      6.00 o
   4   4  12       25.46       28.16      5.38 o
   6   4  12        6.21        9.68      4.55 o
 -11   5  12       38.09       38.17      5.72 o
  -9   5  12       12.88       18.48      6.90 o
  -7   5  12       15.69        7.35      2.97 o
  -5   5  12      167.37      184.25      7.56 o
  -3   5  12       26.25       37.83      4.72 o
  -1   5  12      211.90      171.20      7.33 o
   1   5  12       24.60       54.47      5.28 o
   3   5  12       72.18       62.50      7.07 o
   5   5  12       11.39        7.96      3.94 o
   7   5  12        0.06       -1.08      3.17 o
 -10   6  12       11.06        5.97      3.50 o
  -8   6  12        6.08       12.87      5.63 o
  -6   6  12        1.28        6.78      2.92 o
  -4   6  12       45.25       43.29      4.87 o
  -2   6  12       14.64        5.44      2.90 o
   0   6  12      131.36      109.10      7.11 o
   2   6  12       12.13       15.59      5.30 o
   4   6  12       17.27       21.17      9.33 o
   6   6  12      116.06      115.28     16.05 o
  -9   7  12       16.72       15.85      5.02 o
  -7   7  12        0.13        6.47      3.69 o
  -5   7  12      115.89      127.99      7.35 o
  -3   7  12        0.08       -0.37      2.38 o
  -1   7  12      167.17      203.84      8.68 o
   1   7  12       18.65        6.29      2.98 o
   3   7  12       59.88       53.17      6.01 o
   5   7  12       18.30       11.54      4.26 o
  -8   8  12       25.90       22.69      5.55 o
  -6   8  12        6.96        6.54      3.11 o
  -4   8  12       50.08       43.85      5.16 o
  -2   8  12        0.41        0.81      2.61 o
   0   8  12       23.69       25.03      4.34 o
   2   8  12      132.85       89.26     11.32 o
   4   8  12       41.95       20.92      4.63 o
  -7   9  12        1.28        5.17      5.92 o
  -5   9  12        1.68        3.52      2.94 o
  -3   9  12        6.65       14.37      7.26 o
  -1   9  12       41.04       39.98      5.46 o
   1   9  12        3.44       12.19      5.02 o
   3   9  12       26.01       17.76      4.14 o
  -6  10  12        0.20        3.18      4.05 o
  -4  10  12        6.67        5.05      3.25 o
  -2  10  12       14.17       15.63      4.21 o
   0  10  12       37.21       24.81      4.84 o
   2  10  12        4.15        9.89      3.71 o
  -5  11  12        0.22       11.42      4.82 o
  -3  11  12        0.32        4.48      4.13 o
  -1  11  12       11.09       14.33      4.30 o
   1  11  12        0.33       -0.69      4.80 o
  -2  12  12        0.84        6.21      4.77 o
 -11   1  13       42.47       50.46      8.34 o
  -9   1  13      343.68      351.55     12.05 o
  -7   1  13      831.92      784.51     14.21 o
  -5   1  13       70.33       72.98      4.75 o
  -3   1  13     1092.04     1087.39     15.06 o
  -1   1  13       52.66       61.43      4.96 o
   1   1  13        5.28        1.10      2.25 o
   3   1  13       71.40       66.67      5.72 o
   5   1  13       47.92       54.45      7.66 o
   7   1  13        8.27        1.57      4.76 o
 -10   2  13       18.57       24.46      9.13 o
  -8   2  13        1.94       11.53      3.29 o
  -6   2  13      398.46      432.87      9.97 o
  -4   2  13      273.52      336.46     16.24 o
  -2   2  13        1.36        0.16      2.34 o
   0   2  13        0.03        0.10      2.12 o
   2   2  13        8.28       13.14      3.50 o
   4   2  13       44.56       55.32      5.60 o
   6   2  13        0.69        3.49      2.94 o
 -11   3  13        9.89       12.71      4.80 o
  -9   3  13      295.47      292.72     13.88 o
  -7   3  13      117.63      121.44      8.61 o
  -5   3  13       42.28       46.35      5.07 o
  -3   3  13        0.05        1.09      1.95 o
  -1   3  13      657.00      704.13     14.50 o
   1   3  13       12.15        9.56      2.97 o
   3   3  13       64.56      105.56      6.96 o
   5   3  13       42.62       23.52      9.62 o
   7   3  13        0.00        2.04      3.70 o
 -10   4  13       12.61       17.57      4.66 o
  -8   4  13      339.20      302.31     10.95 o
  -6   4  13      202.83      182.97      8.01 o
  -4   4  13       20.12       35.83      6.00 o
  -2   4  13        0.70        9.58      3.14 o
   0   4  13       40.37       37.55      3.83 o
   2   4  13       11.31        7.51      3.48 o
   4   4  13       36.71       17.99      4.61 o
   6   4  13       35.43       34.06      6.44 o
 -11   5  13        8.75       10.04      4.05 o
  -9   5  13        3.63       10.18      5.02 o
  -7   5  13       92.03       83.21      6.83 o
  -5   5  13       77.79       62.38      5.81 o
  -3   5  13      231.71      229.01      7.22 o
  -1   5  13       33.55       19.47      3.72 o
   1   5  13       94.84      128.67      7.74 o
   3   5  13       45.73       37.49     13.08 o
   5   5  13       18.01       17.35      5.55 o
 -10   6  13        1.64        9.46      3.83 o
  -8   6  13       12.70        6.44      3.13 o
  -6   6  13       41.44       13.30      4.83 o
  -4   6  13       23.83       23.21      4.10 o
  -2   6  13       24.22       41.13      5.11 o
   0   6  13       69.90      108.38      7.39 o
   2   6  13       30.47       32.04      4.89 o
   4   6  13       77.81       83.74      8.93 o
   6   6  13        6.81        8.56      6.04 o
  -9   7  13        3.96        5.76      4.15 o
  -7   7  13        7.18        8.17      4.07 o
  -5   7  13       54.16       58.48      6.64 o
  -3   7  13       66.38       47.47      5.45 o
  -1   7  13      409.62      450.46     22.45 o
   1   7  13        6.66        6.60      3.20 o
   3   7  13       33.59       31.56      7.81 o
   5   7  13        1.51        2.38      3.70 o
  -8   8  13        0.74        9.06      4.24 o
  -6   8  13       50.70       27.86      7.91 o
  -4   8  13       22.26       22.38      7.57 o
  -2   8  13        2.31        3.27      3.92 o
   0   8  13       39.77       53.87      6.00 o
   2   8  13        1.78        5.07      3.25 o
   4   8  13       18.12       14.94      4.88 o
  -7   9  13        0.37       -0.13      3.84 o
  -5   9  13       38.61       40.24      6.50 o
  -3   9  13        7.70       10.81      3.98 o
  -1   9  13       24.81       30.34      4.98 o
   1   9  13        0.32        2.15      3.12 o
   3   9  13        0.32       -1.30      5.16 o
  -6  10  13       13.00       12.72      5.16 o
  -4  10  13        4.31       11.82      4.24 o
  -2  10  13        1.43       -0.04      2.90 o
   0  10  13       16.23       10.14      4.04 o
   2  10  13        0.55        5.59      3.40 o
  -3  11  13        8.94        4.33      3.58 o
  -1  11  13        3.35        0.68      3.26 o
 -10   0  14      141.65      200.30     12.30 o
  -8   0  14      184.08      180.88     10.14 o
  -6   0  14      857.12      907.75     21.25 o
  -4   0  14     3205.05     2886.58     42.63 o
  -2   0  14      478.85      564.39     17.21 o
   0   0  14       64.08       35.94      8.38 o
   2   0  14       36.78       50.69      9.64 o
   4   0  14        4.04        8.77      6.72 o
   6   0  14        8.85        1.31      6.62 o
 -11   1  14        0.14        2.74      3.26 o
  -9   1  14        3.85        0.73      2.71 o
  -7   1  14       73.42       86.78      7.61 o
  -5   1  14      138.40      132.91      8.11 o
  -3   1  14       62.31       96.45      6.33 o
  -1   1  14      529.52      528.80     21.52 o
   1   1  14       87.87      101.61      9.42 o
   3   1  14        0.54        4.72      4.24 o
   5   1  14        2.08        1.96      4.49 o
   7   1  14        0.09        0.47      4.82 o
 -10   2  14       37.94       40.13      5.80 o
  -8   2  14      109.50      114.94      8.08 o
  -6   2  14       88.82      101.27      7.18 o
  -4   2  14      207.53      198.65      8.81 o
  -2   2  14      261.75      245.05      8.71 o
   0   2  14       78.19       98.01      6.45 o
   2   2  14       34.03       25.36      3.88 o
   4   2  14        1.35        1.87      3.36 o
   6   2  14        6.00       14.69      5.81 o
 -11   3  14       10.38       18.06      4.34 o
  -9   3  14       64.01       63.54      6.95 o
  -7   3  14       16.60       29.19      8.29 o
  -5   3  14      284.30      300.48     11.18 o
  -3   3  14       55.68       54.31      6.22 o
  -1   3  14      240.03      231.19      8.51 o
   1   3  14      187.99      232.66      8.77 o
   3   3  14      150.17      139.14     12.24 o
   5   3  14        2.91        1.65      3.48 o
 -10   4  14        1.15        8.83      5.24 o
  -8   4  14       11.59        6.12      3.15 o
  -6   4  14        8.77        6.83      2.82 o
  -4   4  14        0.00        3.16      4.60 o
  -2   4  14       71.07       71.63      4.94 o
   0   4  14      180.46      171.55      7.77 o
   2   4  14        1.61        4.34      3.15 o
   4   4  14        1.43        8.00      3.99 o
   6   4  14        6.06        6.50      3.95 o
  -9   5  14       23.79       11.59      8.04 o
  -7   5  14        4.24        9.31      3.44 o
  -5   5  14      158.57      141.82      7.56 o
  -3   5  14       18.95       19.26      3.77 o
  -1   5  14      222.84      252.48      9.47 o
   1   5  14       21.91       15.32      8.96 o
   3   5  14       25.16       14.26      4.52 o
   5   5  14        0.77       -2.89      3.06 o
 -10   6  14       14.71       20.76      8.58 o
  -8   6  14       13.71       10.83      5.22 o
  -6   6  14        3.18       10.93      6.36 o
  -4   6  14       35.77       23.16      5.21 o
  -2   6  14        2.41        8.17      4.26 o
   0   6  14       14.00       13.61      3.72 o
   2   6  14       54.45       49.00      9.30 o
   4   6  14       16.83       16.32      5.02 o
  -9   7  14        0.04        6.00      5.33 o
  -7   7  14       23.20       15.75      7.96 o
  -5   7  14       89.74       57.47     14.90 o
  -3   7  14       15.28       26.96      4.59 o
  -1   7  14      112.65       96.89      7.52 o
   1   7  14        1.15        8.96      4.30 o
   3   7  14        0.00        1.30      3.45 o
  -8   8  14       27.17       32.13      6.77 o
  -6   8  14       14.76       16.72      5.07 o
  -4   8  14       97.14       88.50     10.13 o
  -2   8  14        1.60        4.01      3.14 o
   0   8  14       55.85       58.94      6.57 o
   2   8  14        0.69        6.43      4.84 o
   4   8  14        5.16        3.87      4.01 o
  -7   9  14        4.93        2.77      3.90 o
  -5   9  14        0.32        6.59      4.12 o
  -3   9  14        1.61        4.65      4.23 o
  -1   9  14        0.32       -2.68      2.76 o
   1   9  14        3.34        5.23      5.04 o
  -4  10  14        8.97       16.08      4.38 o
  -2  10  14        0.46        4.99      3.38 o
   0  10  14        0.06        2.26      3.27 o
 -11   1  15        0.56        2.47      3.46 o
  -9   1  15       24.36       15.60      3.32 o
  -7   1  15       78.21       91.24      7.24 o
  -5   1  15      223.15      259.93      9.49 o
  -3   1  15      102.24       87.26      8.60 o
  -1   1  15      694.92      782.81     31.82 o
   1   1  15       12.37       11.94      4.61 o
   3   1  15       99.32      140.14     12.32 o
   5   1  15       49.35       46.95      8.04 o
 -10   2  15        0.54        7.27      3.69 o
  -8   2  15       31.94       18.25      4.35 o
  -6   2  15        9.82        5.30      4.90 o
  -4   2  15      170.87      223.14      8.70 o
  -2   2  15      266.05      316.68     10.20 o
   0   2  15        0.13       -0.11      2.54 o
   2   2  15        2.27        7.02      5.02 o
   4   2  15        9.02        6.44      4.82 o
   6   2  15        1.15        0.44      7.16 o
  -9   3  15       48.56       66.88      8.88 o
  -7   3  15      124.75      103.53      7.67 o
  -5   3  15        4.47        7.76      3.27 o
  -3   3  15        2.31        3.77      3.21 o
  -1   3  15      190.88      166.75      7.80 o
   1   3  15      202.56      226.68      9.01 o
   3   3  15      126.19      109.90      9.35 o
   5   3  15       15.13       30.63     10.13 o
 -10   4  15        0.24        6.17      3.37 o
  -8   4  15        1.30        3.69      4.37 o
  -6   4  15       13.26       13.76      7.65 o
  -4   4  15        0.93        2.75      2.62 o
  -2   4  15      186.48      210.16      7.31 o
   0   4  15      394.99      433.30     15.43 o
   2   4  15        4.33        9.61      5.84 o
   4   4  15       49.17       61.83     16.90 o
  -9   5  15        5.61        7.76      3.97 o
  -7   5  15        9.04        9.90      3.53 o
  -5   5  15      125.38      105.44      7.54 o
  -3   5  15        6.26        2.74      3.29 o
  -1   5  15      129.73      180.88      9.30 o
   1   5  15        9.13        3.92      3.62 o
   3   5  15        4.01        3.16      3.93 o
   5   5  15       35.33       33.10      7.23 o
  -8   6  15        4.59       13.37      4.73 o
  -6   6  15       19.56       14.37      4.53 o
  -4   6  15       71.03       60.76      7.75 o
  -2   6  15       32.00       44.48      5.60 o
   0   6  15        0.42        3.48      2.88 o
   2   6  15       12.03        6.31      3.66 o
   4   6  15       10.94       14.53      5.05 o
  -7   7  15       37.85       26.43      6.01 o
  -5   7  15        0.55       -1.58      5.99 o
  -3   7  15        5.65        7.50      7.42 o
  -1   7  15        1.49        1.17      2.69 o
   1   7  15       19.08       29.22      5.04 o
   3   7  15        2.44        9.58      4.34 o
  -6   8  15        3.02        8.78      4.85 o
  -4   8  15        1.67        8.15      7.99 o
  -2   8  15       11.05        8.76      3.71 o
   0   8  15        6.97        6.18      3.48 o
   2   8  15        1.79       12.02      4.59 o
  -5   9  15        0.34        4.43      5.31 o
  -3   9  15        0.30        5.34      4.86 o
  -1   9  15        0.47        1.71      5.01 o
   1   9  15       15.65       16.84      4.33 o
  -2  10  15        3.68        4.88      3.50 o
 -10   0  16       25.99       31.92      6.37 o
  -8   0  16        0.56        8.62      7.50 o
  -6   0  16       28.95       32.77      9.59 o
  -4   0  16       11.93        9.93      6.67 o
  -2   0  16      163.02      117.51     13.83 o
   0   0  16      195.60      232.73     17.34 o
   2   0  16       86.86      118.29     15.00 o
   4   0  16       13.45        8.42      7.55 o
  -9   1  16       14.70       18.19      4.15 o
  -7   1  16       50.73       76.66      6.91 o
  -5   1  16       28.37       14.95      5.72 o
  -3   1  16      376.94      314.44     13.73 o
  -1   1  16       87.39       88.25      9.02 o
   1   1  16       45.74       41.36      7.23 o
   3   1  16       24.98       14.49      5.56 o
   5   1  16        0.49        1.08      4.93 o
 -10   2  16       21.84       27.56      6.71 o
  -8   2  16        1.07        2.89      3.28 o
  -6   2  16       17.84       16.39      3.98 o
  -4   2  16        2.46        1.41      2.59 o
  -2   2  16       54.71       78.21      6.48 o
   0   2  16      160.11      173.39     10.85 o
   2   2  16       45.19       47.42      7.66 o
   4   2  16        2.79        6.21      5.03 o
  -9   3  16       28.69       27.23      5.04 o
  -7   3  16        8.66       11.19      3.67 o
  -5   3  16       86.80       60.35      8.35 o
  -3   3  16        0.42        2.40      2.98 o
  -1   3  16        0.70        3.74      3.19 o
   1   3  16       46.27       41.80      5.41 o
   3   3  16        0.35        9.98      7.60 o
   5   3  16       11.35       39.69     11.78 o
  -8   4  16        2.29        1.02      2.87 o
  -6   4  16        1.52       10.65      3.62 o
  -4   4  16       31.03       33.80      4.85 o
  -2   4  16        1.68        6.67      3.42 o
   0   4  16        1.71        2.82      5.50 o
   2   4  16       74.22       80.88     11.61 o
   4   4  16       14.05        6.08     10.30 o
  -9   5  16        4.37        8.14      3.92 o
  -7   5  16       18.11       15.29      4.83 o
  -5   5  16        9.02        2.58      3.04 o
  -3   5  16       41.56       42.51      6.52 o
  -1   5  16       19.34       13.03      4.48 o
   1   5  16       14.17       30.75      6.14 o
   3   5  16        4.71        8.14      7.21 o
  -8   6  16        4.37        5.96      4.21 o
  -6   6  16       11.67       19.91      5.04 o
  -4   6  16        2.56        9.43      4.18 o
  -2   6  16       55.55       52.07      5.88 o
   0   6  16       12.52       13.56      9.01 o
   2   6  16       17.88       30.40      6.16 o
  -7   7  16       14.33       25.67      6.23 o
  -5   7  16        5.01        6.56      5.04 o
  -3   7  16       12.48        8.06      4.04 o
  -1   7  16       13.12       17.36      4.51 o
   1   7  16        8.67        5.41      4.72 o
  -6   8  16       17.62       23.58      7.40 o
  -4   8  16       23.79       38.82      9.57 o
  -2   8  16        7.25        7.56      3.68 o
   0   8  16       11.04        5.28      3.70 o
  -3   9  16        9.87       11.77      4.16 o
  -1   9  16        0.92        9.32      3.95 o
  -9   1  17       17.86       23.90      5.08 o
  -7   1  17        0.18        2.45      4.63 o
  -5   1  17       53.22       68.06      8.68 o
  -3   1  17       33.43       24.90      6.11 o
  -1   1  17      307.33      289.66     13.82 o
   1   1  17       80.50       90.63      9.82 o
   3   1  17       51.21       41.97      7.67 o
  -8   2  17        0.03       -0.32      2.92 o
  -6   2  17       36.15       19.85      4.35 o
  -4   2  17       38.84       20.07      5.89 o
  -2   2  17       15.04       12.20      4.99 o
   0   2  17       82.84       80.64      9.42 o
   2   2  17        4.76       12.38      5.62 o
   4   2  17        2.91       13.15      8.47 o
  -9   3  17        1.38        5.06      3.93 o
  -7   3  17        6.20        4.41      3.42 o
  -5   3  17        2.06        2.45      3.38 o
  -3   3  17        0.20       11.56      3.60 o
  -1   3  17        4.92       16.45      4.17 o
   1   3  17      125.61      104.65     15.44 o
   3   3  17        2.58       14.66      8.38 o
  -8   4  17        3.88        5.19      3.52 o
  -6   4  17       26.10       24.23      5.04 o
  -4   4  17        6.27        7.18      3.77 o
  -2   4  17       31.66       14.36     10.32 o
   0   4  17       12.21       11.20      5.97 o
   2   4  17       50.24       34.36      6.43 o
  -7   5  17        0.08        3.53      3.53 o
  -5   5  17       36.61       50.33      7.44 o
  -3   5  17        0.44        5.90      4.09 o
  -1   5  17      108.00       93.83     11.47 o
   1   5  17        2.64        1.83      6.38 o
  -6   6  17       34.76       54.35      7.85 o
  -4   6  17       20.48       28.88      5.92 o
  -2   6  17        7.53       11.04      4.63 o
   0   6  17       31.28       19.05      5.43 o
   2   6  17        3.83        6.06      4.55 o
  -5   7  17        0.01       -0.66      3.65 o
  -3   7  17       10.26        6.47      4.97 o
  -1   7  17        0.01        5.47      3.49 o
   1   7  17        0.47        8.46      4.83 o
  -4   8  17        0.67       11.96      6.72 o
  -2   8  17        1.92        9.49      6.21 o
  -8   0  18        2.44        0.24      7.35 o
  -6   0  18        5.04        8.62      7.40 o
  -4   0  18        5.95        4.53      5.50 o
  -2   0  18       17.62       48.02     11.10 o
   0   0  18       19.11       23.86      9.40 o
   2   0  18        0.17       -0.78      6.87 o
  -9   1  18       29.86       62.25      9.63 o
  -7   1  18        0.34        6.68      5.35 o
  -5   1  18       11.43        4.33      4.75 o
  -3   1  18        0.09        9.95      5.06 o
  -1   1  18        1.81        4.08      4.80 o
   1   1  18       22.60       16.66      6.04 o
   3   1  18        6.67       10.89      8.69 o
  -8   2  18        2.20        3.52      5.16 o
  -6   2  18       60.72       66.42     14.56 o
  -4   2  18       42.71       61.30      8.74 o
  -2   2  18       53.76       78.98      9.57 o
   0   2  18       14.66        6.14      7.18 o
   2   2  18       30.57       27.53      6.89 o
  -7   3  18        8.46       11.00      4.04 o
  -5   3  18        8.43       18.08      4.31 o
  -3   3  18        0.00        3.25      4.79 o
  -1   3  18        4.28        1.94      4.58 o
   1   3  18       10.44       11.35      8.23 o
  -8   4  18       56.84       67.77      7.43 o
  -6   4  18        0.73        6.75      3.48 o
  -4   4  18       15.05       15.26      4.76 o
  -2   4  18       19.73       25.03      8.60 o
   0   4  18       12.63        3.17      7.65 o
   2   4  18        0.62        1.02      6.48 o
  -7   5  18        0.46        6.30      5.53 o
  -5   5  18        1.41        1.44      3.38 o
  -3   5  18        7.83       11.61      6.33 o
  -1   5  18        0.82       -0.94      3.51 o
   1   5  18        0.64        7.88      4.64 o
  -6   6  18        2.83       18.31      5.08 o
  -4   6  18        8.75       25.66      8.21 o
  -2   6  18        1.08        7.35      4.69 o
   0   6  18        8.91       10.17      4.63 o
  -3   7  18        1.55        1.64      3.70 o
  -7   1  19        9.29        9.78      5.95 o
  -5   1  19       19.74       14.27      5.29 o
  -3   1  19        2.47        2.67      4.45 o
  -1   1  19       25.48       40.38      7.73 o
   1   1  19       18.40       12.08      6.01 o
  -6   2  19        5.42       13.41      5.66 o
  -4   2  19        2.15        3.47      4.66 o
  -2   2  19        0.22        1.88      5.13 o
   0   2  19        1.68        0.70      4.41 o
  -7   3  19        8.66       18.82      6.80 o
  -5   3  19        3.68        6.50      5.48 o
  -3   3  19        1.31        3.38      4.60 o
  -1   3  19       25.63       11.98      8.47 o
   1   3  19        1.87        5.41      7.94 o
  -6   4  19        8.00       18.38      4.44 o
  -4   4  19        0.66        7.30      8.13 o
  -2   4  19        2.26        9.79      7.45 o
   0   4  19        1.77       -0.97      6.18 o
  -5   5  19        2.01       10.06      5.31 o
  -3   5  19        0.09       -1.78      3.47 o
  -1   5  19        2.15       -3.90      7.65 o
  -6   0  20        1.60        0.88      7.45 o
  -4   0  20        0.35       -0.15      7.16 o
  -2   0  20        9.73       12.56      8.72 o
  -5   1  20        6.19        0.52      5.15 o
  -3   1  20       10.94       13.93      8.35 o
  -1   1  20        1.83        2.05      9.30 o
  -4   2  20        1.18        2.55      4.84 o
  -2   2  20       44.84       74.93     10.11 o
  -3   3  20        0.43        3.31      7.16 o
 
